# Supplementary material for: Natural honey acts as a nonpermeating cryoprotectant for promoting bovine oocyte vitrification
Source: PLoS One. 2020 Sep 2;15(9):e0238573. doi: 10.1371/journal.pone.0238573 (PMC7467261; doi:10.1371/journal.pone.0238573)
Supplement: S1 File — (XLS) [file pone.0238573.s001.xls]

## Sheet: All Groups
Oocyte_ID	Block	Image_ID	Group	Conc	Compound	Time	Peri_Area	Peri_max_dia	Peri_min_dia	Ooplasm_Area	Ooplasm_max_dia	Ooplasm_min_dia	Peri-max-R	Peri-Min-R	Peri-Volume	Ooplasm-max-R	Ooplasm-Min-R	Ooplasm-Volume
2	June_25	D000	H025	25	H	0	12352	127	125	10559	117	115	63.5	62.5	1.03589e+06	58.5	57.5	807742
2	June_25	R000	H025	25	H	0	12565	128	125	8338	106	100	64	62.5	1.04405e+06	53	50	553347
3	June_25	D000	H025	25	H	0	12070	126	122	10282	116	114	63	61	978997	58	57	786971
3	June_25	R000	H025	25	H	0	12335	130	122	7773	102	98	65	61	1.01008e+06	51	49	511380
4	June_25	D000	S150	150	S	0	12491	129	124	10287	117	113	64.5	62	1.03544e+06	58.5	56.5	779891
4	June_25	R000	S150	150	S	0	12627	134	118	5855	124	60	67	59	974003	62	30	233032
5	June_25	D000	S025	25	S	0	12202	126	124	10748	118	117	63	62	1.01136e+06	59	58.5	843228
5	June_25	R000	S025	25	S	0	12279	127	124	8199	105	100	63.5	62	1.01939e+06	52.5	50	548126
6	June_25	D000	H150	150	H	0	12489	130	123	10389	116	114	65	61.5	1.0267e+06	58	57	786971
6	June_25	R000	H150	150	H	0	11990	127	120	5429	100	72	63.5	60	954679	50	36	270618
8	June_25	D000	S150	150	S	0	12136	126	123	10748	118	117	63	61.5	995112	59	58.5	843228
8	June_25	R000	S150	150	S	0	12136	126	123	8017	112	99	63	61.5	995112	56	49.5	573033
9	June_25	D000	H100	100	H	0	12565	129	125	11643	124	120	64.5	62.5	1.05221e+06	62	60	932128
9	June_25	R000	H100	100	H	0	12565	128	125	6965	100	93	64	62.5	1.04405e+06	50	46.5	451499
10	June_25	D000	H100	100	H	0	12427	127	125	11292	121	120	63.5	62.5	1.03589e+06	60.5	60	909576
10	June_25	R000	H100	100	H	0	12502	127	126	7201	104	92	63.5	63	1.05253e+06	52	46	459516
12	June_25	D000	S100	100	S	0	12500	130	127	10967	119	118	65	63.5	1.09457e+06	59.5	59	864972
12	June_25	R000	S100	100	S	0	12515	135	118	6028	103	74	67.5	59	981271	51.5	37	294437
13	June_25	D000	S200	200	S	0	12710	129	126	11160	120	119	64.5	63	1.06911e+06	60	59.5	887088
13	June_25	R000	S200	200	S	0	13371	135	127	5164	122	68	67.5	63.5	1.13667e+06	61	34	294489
14	June_25	D000	Cont	0	TCM	0	11659	126	120	10947	120	115	63	60	947162	60	57.5	828454
14	June_25	R000	Cont	0	TCM	0	11964	129	120	11054	124	112	64.5	60	969714	62	56	811987
15	June_25	D000	H050	50	H	0	12573	128	126	11096	120	118	64	63	1.06082e+06	60	59	872241
15	June_25	R000	H050	50	H	0	12710	130	125	6514	96	89	65	62.5	1.06036e+06	48	44.5	396956
16	July_17	D000	H050	50	H	0	12941	131	126	10678	119	116	65.5	63	1.08568e+06	59.5	58	835900
16	July_17	R000	H050	50	H	0	13204	132	127	7322	101	93	66	63.5	1.11141e+06	50.5	46.5	456014
17	July_17	D000	H050	50	H	0	11361	122	119	9579	112	110	61	59.5	901872	56	55	707448
17	July_17	R000	H050	50	H	0	11220	122	118	6521	93	90	61	59	886778	46.5	45	393241
18	July_17	D000	S050	50	S	0	13509	137	126	12070	125	123	68.5	63	1.13541e+06	62.5	61.5	987215
18	July_17	R000	S050	50	S	0	14538	139	133	7313	115	90	69.5	66.5	1.28354e+06	57.5	45	486266
19	July_17	D000	S050	50	S	0	11161	121	118	10096	115	112	60.5	59	879510	57.5	56	753052
19	July_17	R000	S050	50	S	0	11708	124	121	6714	97	88	62	60.5	947728	48.5	44	392128
20	July_17	D000	H025	25	H	0	13443	135	127	11161	121	118	67.5	63.5	1.13667e+06	60.5	59	879510
20	July_17	R000	H025	25	H	0	13331	136	126	7499	99	97	68	63	1.12712e+06	49.5	48.5	486262
21	July_17	D000	S025	25	S	0	11997	125	123	10229	115	114	62.5	61.5	987215	57.5	57	780187
21	July_17	R000	S025	25	S	0	12206	130	122	7806	114	89	65	61	1.01008e+06	57	44.5	471385
22	July_17	D000	H100	100	H	0	11849	126	120	10890	120	117	63	60	947162	60	58.5	857520
22	July_17	R000	H100	100	H	0	12370	128	124	7188	108	90	64	62	1.02741e+06	54	45	456667
23	July_17	D000	S100	100	S	0	11297	122	118	9653	112	110	61	59	886778	56	55	707448
23	July_17	R000	S100	100	S	0	11293	122	119	5356	95	70	61	59.5	901872	47.5	35	243003
24	July_17	D000	H150	150	H	0	12573	128	126	10352	117	114	64	63	1.06082e+06	58.5	57	793756
24	July_17	R000	H150	150	H	0	12676	135	120	6065	97	78	67.5	60	1.01482e+06	48.5	39	308072
26	July_17	D000	H200	200	H	0	12637	128	126	11026	120	117	64	63	1.06082e+06	60	58.5	857520
26	July_17	R000	H200	200	H	0	12922	131	126	5226	98	80	65.5	63	1.08568e+06	49	40	327414
27	July_17	D000	S200	200	S	0	13377	132	130	10749	119	116	66	65	1.16453e+06	59.5	58	835900
27	July_17	R000	S200	200	S	0	8558	131	87	6745	134	75	65.5	43.5	517608	67	37.5	393476
28	July_17	D000	Cont	0	TCM	0	10821	120	116	9513	112	109	60	58	842924	56	54.5	694644
28	July_17	R000	Cont	0	TCM	0	11025	122	117	9540	112	109	61	58.5	871812	56	54.5	694644
30	July_23	D000	H050	50	H	0	12272	126	125	9653	112	110	63	62.5	1.02774e+06	56	55	707448
30	July_23	R000	H050	50	H	0	12202	126	124	6630	95	90	63	62	1.01136e+06	47.5	45	401698
31	July_23	D000	S050	50	S	0	11101	120	117	9779	113	111	60	58.5	857520	56.5	55.5	726801
31	July_23	R000	S050	50	S	0	11101	120	119	6715	104	85	60	59.5	887088	52	42.5	392250
32	July_23	D000	H025	25	H	0	12502	127	126	9898	113	112	63.5	63	1.05253e+06	56.5	56	739956
32	July_23	R000	H025	25	H	0	12427	127	126	7667	101	98	63.5	63	1.05253e+06	50.5	49	506366
33	July_23	D000	S025	25	S	0	11161	121	118	9208	110	107	60.5	59	879510	55	53.5	657433
33	July_23	R000	S025	25	S	0	11002	122	116	7714	106	96	61	58	856973	53	48	509964
35	July_23	D000	H100	100	H	0	12454	131	122	10041	114	113	65.5	61	1.01785e+06	57	56.5	759894
35	July_23	R000	H100	100	H	0	12135	128	122	6275	93	88	64	61	994537	46.5	44	375958
36	July_23	D000	S100	100	S	0	12995	131	127	10890	120	117	65.5	63.5	1.10299e+06	60	58.5	857520
36	July_23	R000	S100	100	S	0	14076	137	132	7659	112	90	68.5	66	1.24612e+06	56	45	473581
38	July_23	D000	H150	150	H	0	10954	120	117	9034	115	103	60	58.5	857520	57.5	51.5	636889
38	July_23	R000	H150	150	H	0	12497	130	123	5009	96	67	65	61.5	1.0267e+06	48	33.5	224964
40	July_23	D000	S150	150	S	0	11440	122	120	9541	112	109	61	60	917094	56	54.5	694644
40	July_23	R000	S150	150	S	0	11218	123	117	4608	105	69	61.5	58.5	878958	52.5	34.5	260963
41	July_23	D000	H200	200	H	0	12637	128	126	10816	118	117	64	63	1.06082e+06	59	58.5	843228
41	July_23	R000	H200	200	H	0	13800	135	131	5345	99	92	67.5	65.5	1.20939e+06	49.5	46	437424
42	July_23	D000	H200	200	H	0	11507	122	121	9186	114	104	61	60.5	932442	57	52	643669
42	July_23	R000	H200	200	H	0	11921	126	121	4062	93	55	63	60.5	963014	46.5	27.5	146859
43	July_23	D000	Cont	0	TCM	0	11161	122	118	9865	114	112	61	59	886778	57	56	746504
43	July_23	R000	Cont	0	TCM	0	11212	122	118	9865	114	112	61	59	886778	57	56	746504
44	July_30	D000	H050	50	H	0	11093	121	117	9815	113	112	60.5	58.5	864666	56.5	56	739956
44	July_30	R000	H050	50	H	0	11160	120	119	5790	95	84	60	59.5	887088	47.5	42	349924
46	July_30	D000	S050	50	S	0	11026	120	117	9717	114	110	60	58.5	857520	57	55	720081
46	July_30	R000	S050	50	S	0	11643	125	120	6287	93	89	62.5	60	939645	46.5	44.5	384551
47	July_30	D000	H025	25	H	0	11923	125	122	10229	115	114	62.5	61	971228	57.5	57	780187
47	July_30	R000	H025	25	H	0	12070	125	123	7672	102	98	62.5	61.5	987215	51	49	511380
48	July_30	D000	S025	25	S	0	12202	126	124	10748	118	117	63	62	1.01136e+06	59	58.5	843228
48	July_30	R000	S025	25	S	0	12279	127	124	8199	105	100	63.5	62	1.01939e+06	52.5	50	548126
49	July_30	D000	H100	100	H	0	12198	127	123	10225	117	112	63.5	61.5	1.00301e+06	58.5	56	766149
49	July_30	R000	H100	100	H	0	12198	127	123	5794	90	83	63.5	61.5	1.00301e+06	45	41.5	323661
51	July_30	D000	S100	100	S	0	11769	125	121	10291	116	114	62.5	60.5	955371	58	57	786971
51	July_30	R000	S100	100	S	0	12268	129	122	5343	103	76	64.5	61	1.00231e+06	51.5	38	310567
52	July_30	D000	S100	100	S	0	13605	133	131	11643	124	120	66.5	65.5	1.19148e+06	62	60	932128
52	July_30	R000	S100	100	S	0	15418	143	139	6455	101	89	71.5	69.5	1.4423e+06	50.5	44.5	417631
53	July_30	D000	H150	150	H	0	11506	123	120	10416	118	113	61.5	60	924611	59	56.5	786557
53	July_30	R000	H150	150	H	0	12277	128	123	6031	97	88	64	61.5	1.01091e+06	48.5	44	392128
55	July_30	D000	H150	150	H	0	11429	124	118	10142	115	113	62	59	901316	57.5	56.5	766560
55	July_30	R000	H150	150	H	0	11354	129	111	4701	101	61	64.5	55.5	829711	50.5	30.5	196188
56	July_30	D000	S150	150	S	0	12573	128	126	11030	120	118	64	63	1.06082e+06	60	59	872241
56	July_30	R000	S150	150	S	0	12411	130	125	5150	118	59	65	62.5	1.06036e+06	59	29.5	214426
57	July_30	D000	S150	150	S	0	13524	132	131	11219	121	119	66	65.5	1.18252e+06	60.5	59.5	894480
57	July_30	R000	S150	150	S	0	14288	136	135	6542	115	77	68	67.5	1.29389e+06	57.5	38.5	355935
58	July_30	D000	H200	200	H	0	12557	132	122	10547	119	114	66	61	1.02562e+06	59.5	57	807324
58	July_30	R000	H200	200	H	0	13526	137	124	4695	109	72	68.5	62	1.09965e+06	54.5	36	294973
59	July_30	D000	H200	200	H	0	12563	129	125	10354	116	114	64.5	62.5	1.05221e+06	58	57	786971
59	July_30	R000	H200	200	H	0	12777	130	126	4071	102	82	65	63	1.0774e+06	51	41	358030
60	July_30	D000	S200	200	S	0	12070	126	122	10622	120	114	63	61	978997	60	57	814108
60	July_30	R000	S200	200	S	0	13838	142	125	11913	132	118	71	62.5	1.15824e+06	66	59	959465
61	July_30	D000	Cont	0	TCM	0	11087	121	117	9586	112	109	60.5	58.5	864666	56	54.5	694644
61	July_30	R000	Cont	0	TCM	0	11185	122	117	9617	112	109	61	58.5	871812	56	54.5	694644
62	Aug_12	D000	Cont	0	TCM	0	10884	122	113	9338	111	108	61	56.5	813220	55.5	54	675868
62	Aug_12	R000	Cont	0	TCM	0	10979	122	115	9338	111	108	61	57.5	842261	55.5	54	675868
63	Aug_12	D000	H050	50	H	0	12933	131	126	10686	118	117	65.5	63	1.08568e+06	59	58.5	843228
63	Aug_12	R000	H050	50	H	0	13204	132	127	7322	101	93	66	63.5	1.11141e+06	50.5	46.5	456014
65	Aug_12	D000	S050	50	S	0	11026	120	117	9717	114	110	60	58.5	857520	57	55	720081
65	Aug_12	R000	S050	50	S	0	11643	125	120	6287	93	89	62.5	60	939645	46.5	44.5	384551
66	Aug_12	D000	S050	50	S	0	11026	120	117	9721	113	111	60	58.5	857520	56.5	55.5	726801
66	Aug_12	R000	S050	50	S	0	11643	125	120	6287	93	89	62.5	60	939645	46.5	44.5	384551
67	Aug_12	D000	H025	25	H	0	12502	127	126	10161	115	113	63.5	63	1.05253e+06	57.5	56.5	766560
67	Aug_12	R000	H025	25	H	0	12640	128	126	8085	105	99	64	63	1.06082e+06	52.5	49.5	537219
69	Aug_12	D000	S025	25	S	0	12272	126	125	10229	115	114	63	62.5	1.02774e+06	57.5	57	780187
69	Aug_12	R000	S025	25	S	0	12640	128	127	8243	104	101	64	63.5	1.07773e+06	52	50.5	553818
70	Aug_12	D000	H100	100	H	0	11772	126	120	10559	117	115	63	60	947162	58.5	57.5	807742
70	Aug_12	R000	H100	100	H	0	13455	133	130	6095	101	77	66.5	65	1.17336e+06	50.5	38.5	312604
72	Aug_12	D000	S100	100	S	0	12858	130	127	10418	117	114	65	63.5	1.09457e+06	58.5	57	793756
72	Aug_12	R000	S100	100	S	0	12873	131	126	6327	105	81	65.5	63	1.08568e+06	52.5	40.5	359626
73	Aug_12	D000	S200	200	S	0	12349	126	125	10619	119	114	63	62.5	1.02774e+06	59.5	57	807324
73	Aug_12	R000	S200	200	S	0	11111	131	109	5563	122	66	65.5	54.5	812485	61	33	277421
74	Aug_12	D000	H150	150	H	0	11396	122	120	9779	113	111	61	60	917094	56.5	55.5	726801
74	Aug_12	R000	H150	150	H	0	12352	127	125	5358	94	71	63.5	62.5	1.03589e+06	47	35.5	247364
76	Aug_12	D000	S200	200	S	0	12272	126	125	10686	118	117	63	62.5	1.02774e+06	59	58.5	843228
76	Aug_12	R000	S200	200	S	0	11797	133	114	4829	127	58	66.5	57	902304	63.5	29	223024
77	Aug_12	D000	S150	150	S	0	11998	125	122	10954	120	117	62.5	61	971228	60	58.5	857520
77	Aug_12	R000	S150	150	S	0	12349	126	125	5402	116	72	63	62.5	1.02774e+06	58	36	313917
78	Oct_6	D000	Cont	0	TCM	0	11998	125	122	10748	118	117	62.5	61	971228	59	58.5	843228
78	Oct_6	R000	Cont	0	TCM	0	12139	126	123	10748	118	117	63	61.5	995112	59	58.5	843228
79	Oct_6	D000	H050	50	H	0	12743	130	125	10625	117	116	65	62.5	1.06036e+06	58.5	58	821851
79	Oct_6	R000	H050	50	H	0	13058	134	124	6585	94	87	67	62	1.07557e+06	47	43.5	371413
80	Oct_6	D000	H025	25	H	0	12639	130	125	11030	120	118	65	62.5	1.06036e+06	60	59	872241
80	Oct_6	R000	H025	25	H	0	12710	129	126	7830	102	98	64.5	63	1.06911e+06	51	49	511380
81	Oct_6	D000	S025	25	S	0	11096	120	118	9141	109	108	60	59	872241	54.5	54	663690
81	Oct_6	R000	S025	25	S	0	10747	120	115	7221	97	95	60	57.5	828454	48.5	47.5	456994
83	Oct_6	D000	H100	100	H	0	13149	133	127	10686	118	117	66.5	63.5	1.11983e+06	59	58.5	843228
83	Oct_6	R000	H100	100	H	0	13290	139	122	5117	87	78	69.5	61	1.08e+06	43.5	39	276312
84	Oct_6	D000	S100	100	S	0	11772	126	120	10289	116	114	63	60	947162	58	57	786971
84	Oct_6	R000	S100	100	S	0	12268	129	122	5343	103	76	64.5	61	1.00231e+06	51.5	38	310567
85	Oct_6	D000	H150	150	H	0	11429	124	118	10129	115	113	62	59	901316	57.5	56.5	766560
85	Oct_6	R000	H150	150	H	0	11354	129	111	4701	101	61	64.5	55.5	829711	50.5	30.5	196188
87	Oct_6	D000	S150	150	S	0	12858	130	127	11026	120	117	65	63.5	1.09457e+06	60	58.5	857520
87	Oct_6	R000	S150	150	S	0	12119	136	112	5007	117	60	68	56	890566	58.5	30	219877
88	Oct_6	D000	S150	150	S	0	12136	126	123	10738	116	119	63	61.5	995112	58	59.5	857518
88	Oct_6	R000	S150	150	S	0	12136	126	123	8017	112	99	63	61.5	995112	56	49.5	573033
89	Oct_6	D000	H200	200	H	0	11358	125	117	9647	113	109	62.5	58.5	893250	56.5	54.5	700846
89	Oct_6	R000	H200	200	H	0	11526	127	116	5270	105	63	63.5	58	892095	52.5	31.5	217551
90	Oct_6	D000	S200	200	S	0	10229	115	114	8712	108	104	57.5	57	780187	54	52	609792
90	Oct_6	R000	S200	200	S	0	10075	125	103	4634	112	62	62.5	51.5	692270	56	31	224746
91	Oct_6	D000	S050	50	S	0	12349	126	125	9395	111	109	63	62.5	1.02774e+06	55.5	54.5	688442
91	Oct_6	R000	S050	50	S	0	12426	128	125	6281	93	84	64	62.5	1.04405e+06	46.5	42	342557
92	Oct_14	D000	H050	50	H	0	11783	123	122	10625	117	116	61.5	61	955688	58.5	58	821851
92	Oct_14	R000	H050	50	H	0	11789	124	121	7543	109	88	62	60.5	947728	54.5	44	440639
93	Oct_14	D000	S050	50	S	0	12858	130	127	11026	120	117	65	63.5	1.09457e+06	60	58.5	857520
93	Oct_14	R000	S050	50	S	0	13902	135	132	7160	105	92	67.5	66	1.22793e+06	52.5	46	463934
95	Oct_14	D000	H025	25	H	0	12710	130	125	10625	117	116	65	62.5	1.06036e+06	58.5	58	821851
95	Oct_14	R000	H025	25	H	0	12986	132	125	7892	101	100	66	62.5	1.07668e+06	50.5	50	527245
96	Oct_14	D000	S025	25	S	0	12789	129	128	9961	114	112	64.5	64	1.10332e+06	57	56	746504
96	Oct_14	R000	S025	25	S	0	12703	128	127	7721	106	96	64	63.5	1.07773e+06	53	48	509964
97	Oct_14	D000	H100	100	H	0	12758	131	126	11371	122	120	65.5	63	1.08568e+06	61	60	917094
97	Oct_14	R000	H100	100	H	0	13715	135	129	6581	106	82	67.5	64.5	1.17275e+06	53	41	372070
98	Oct_14	D000	S100	100	S	0	12070	125	123	10289	116	114	62.5	61.5	987215	58	57	786971
98	Oct_14	R000	S100	100	S	0	13296	133	128	5343	103	74	66.5	64	1.13753e+06	51.5	37	294437
99	Oct_14	D000	H150	150	H	0	12845	133	124	10967	119	118	66.5	62	1.06755e+06	59.5	59	864972
99	Oct_14	R000	H150	150	H	0	14143	135	134	6301	100	80	67.5	67	1.26542e+06	50	40	334096
100	Oct_14	D000	S150	150	S	0	11708	124	121	9836	114	111	62	60.5	947728	57	55.5	733233
100	Oct_14	R000	S150	150	S	0	11943	126	122	4802	116	56	63	61	978997	58	28	189900
101	Oct_14	D000	H200	200	H	0	10625	117	116	9515	111	110	58.5	58	821851	55.5	55	701132
101	Oct_14	R000	H200	200	H	0	11610	125	120	5316	105	67	62.5	60	939645	52.5	33.5	246054
102	Oct_14	D000	S200	200	S	0	12255	130	120	10224	116	113	65	60	977231	58	56.5	773226
102	Oct_14	R000	S200	200	S	0	11133	142	102	6104	130	65	71	51	771223	65	32.5	286722
103	Oct_20	D000	Cont	0	TCM	0	12573	128	126	10958	120	117	64	63	1.06082e+06	60	58.5	857520
103	Oct_20	R000	Cont	0	TCM	0	12710	130	125	10958	120	117	65	62.5	1.06036e+06	60	58.5	857520
104	Oct_20	D000	Cont	0	TCM	0	12703	128	127	11226	122	117	64	63.5	1.07773e+06	61	58.5	871812
104	Oct_20	R000	Cont	0	TCM	0	12783	130	126	11161	122	117	65	63	1.0774e+06	61	58.5	871812
105	Oct_20	D000	S200	200	S	0	11994	126	122	10883	119	117	63	61	978997	59.5	58.5	850374
105	Oct_20	R000	S200	200	S	0	14744	142	80	6845	139	75	71	40	474416	69.5	37.5	408158
106	Oct_20	D000	H200	200	H	0	11507	122	121	9186	114	104	61	60.5	932442	57	52	643669
106	Oct_20	R000	H200	200	H	0	11921	126	121	4062	93	55	63	60.5	963014	46.5	27.5	146859
107	Oct_20	D000	S025	25	S	0	13005	130	128	11703	123	122	65	64	1.11187e+06	61.5	61	955688
107	Oct_20	R000	S025	25	S	0	13667	136	128	9021	117	102	68	64	1.16319e+06	58.5	51	635444
2	June_25	D005	H025	25	H	5	11923	123	122	9965	114	112	61.5	61	955688	57	56	746504
2	June_25	R005	H025	25	H	5	12565	128	125	8859	110	104	64	62.5	1.04405e+06	55	52	621084
3	June_25	D005	H025	25	H	5	12070	126	122	10036	114	112	63	61	978997	57	56	746504
3	June_25	R005	H025	25	H	5	12426	128	125	8074	102	101	64	62.5	1.04405e+06	51	50.5	543168
4	June_25	D005	S150	150	S	5	11446	134	100	8860	119	96	67	50	699514	59.5	48	572507
4	June_25	R005	S150	150	S	5	13675	133	131	7778	123	82	66.5	65.5	1.19148e+06	61.5	41	431742
5	June_25	D005	S025	25	S	5	12070	125	123	10352	117	114	62.5	61.5	987215	58.5	57	793756
5	June_25	R005	S025	25	S	5	12272	126	125	8360	106	102	63	62.5	1.02774e+06	53	51	575702
6	June_25	D005	H150	150	H	5	11131	132	108	8061	117	90	66	54	803735	58.5	45	494723
6	June_25	R005	H150	150	H	5	12500	128	125	8007	104	98	64	62.5	1.04405e+06	52	49	521407
8	June_25	D005	S150	150	S	5	12351	128	124	9749	117	114	64	62	1.02741e+06	58.5	57	793756
8	June_25	R005	S150	150	S	5	12537	128	126	9040	113	101	64	63	1.06082e+06	56.5	50.5	601745
9	June_25	D005	H100	100	H	5	11503	125	118	10253	120	112	62.5	59	908585	60	56	785794
9	June_25	R005	H100	100	H	5	12573	128	126	8759	112	102	64	63	1.06082e+06	56	51	608289
10	June_25	D005	H100	100	H	5	11014	124	114	9181	114	103	62	57	841245	57	51.5	631351
10	June_25	R005	H100	100	H	5	12710	129	126	7811	109	93	64.5	63	1.06911e+06	54.5	46.5	492134
12	June_25	D005	S100	100	S	5	8763	126	89	7910	119	85	63	44.5	521005	59.5	42.5	448824
12	June_25	R005	S100	100	S	5	13885	138	128	7439	109	89	69	64	1.18029e+06	54.5	44.5	450711
13	June_25	D005	S200	200	S	5	11788	135	114	8674	131	85	67.5	57	915872	65.5	42.5	494084
13	June_25	R005	S200	200	S	5	13380	133	129	5531	119	69	66.5	64.5	1.15537e+06	59.5	34.5	295758
14	June_25	D005	Cont	0	TCM	5	11768	125	120	10967	119	117	62.5	60	939645	59.5	58.5	850374
14	June_25	R005	Cont	0	TCM	5	11973	127	121	11049	124	112	63.5	60.5	970657	62	56	811987
15	June_25	D005	H050	50	H	5	12132	127	122	10023	116	111	63.5	61	986767	58	55.5	746097
15	June_25	R005	H050	50	H	5	12703	128	127	6809	97	91	64	63.5	1.07773e+06	48.5	45.5	419320
16	July_17	D005	H050	50	H	5	12556	130	123	9775	113	112	65	61.5	1.0267e+06	56.5	56	739956
16	July_17	R005	H050	50	H	5	13140	133	125	8081	105	99	66.5	62.5	1.08483e+06	52.5	49.5	537219
17	July_17	D005	H050	50	H	5	10954	120	117	9083	109	107	60	58.5	857520	54.5	53.5	651456
17	July_17	R005	H050	50	H	5	11293	122	119	6708	93	92	61	59.5	901872	46.5	46	410913
18	July_17	D005	S050	50	S	5	13000	133	125	11439	122	120	66.5	62.5	1.08483e+06	61	60	917094
18	July_17	R005	S050	50	S	5	14514	139	133	7793	108	94	69.5	66.5	1.28354e+06	54	47	498162
19	July_17	D005	S050	50	S	5	10242	122	105	9424	112	109	61	52.5	702150	56	54.5	694644
19	July_17	R005	S050	50	S	5	11708	124	121	7519	104	96	62	60.5	947728	52	48	500342
20	July_17	D005	H025	25	H	5	13098	135	125	10422	117	114	67.5	62.5	1.10115e+06	58.5	57	793756
20	July_17	R005	H025	25	H	5	13390	137	126	8124	103	101	68.5	63	1.13541e+06	51.5	50.5	548493
21	July_17	D005	S025	25	S	5	12070	126	122	10172	116	112	63	61	978997	58	56	759601
21	July_17	R005	S025	25	S	5	12061	128	120	8127	114	92	64	60	962196	57	46	503700
22	July_17	D005	H100	100	H	5	11661	126	118	9638	117	108	63	59	915853	58.5	54	712401
22	July_17	R005	H100	100	H	5	12426	128	125	7813	112	93	64	62.5	1.04405e+06	56	46.5	505679
23	July_17	D005	S100	100	S	5	10026	122	104	8239	114	91	61	52	688839	57	45.5	492809
23	July_17	R005	S100	100	S	5	11641	125	119	6706	98	72	62.5	59.5	924050	49	36	265205
24	July_17	D005	H150	150	H	5	11692	132	114	9348	117	102	66	57	895519	58.5	51	635444
24	July_17	R005	H150	150	H	5	13491	137	127	7181	105	88	68.5	63.5	1.1535e+06	52.5	44	424469
26	July_17	D005	H200	200	H	5	12923	131	125	9962	122	106	65.5	62.5	1.06852e+06	61	53	715588
26	July_17	R005	H200	200	H	5	13902	135	132	6304	108	82	67.5	66	1.22793e+06	54	41	379090
27	July_17	D005	S200	200	S	5	14134	136	133	13664	135	130	68	66.5	1.25584e+06	67.5	65	1.191e+06
27	July_17	R005	S200	200	S	5	13975	137	130	7761	127	92	68.5	65	1.20864e+06	63.5	46	561139
28	July_17	D005	Cont	0	TCM	5	10952	122	115	9538	113	108	61	57.5	842261	56.5	54	688046
28	July_17	R005	Cont	0	TCM	5	11003	121	117	9592	112	109	60.5	58.5	864666	56	54.5	694644
30	July_23	D005	H050	50	H	5	11550	123	120	8782	107	105	61.5	60	924611	53.5	52.5	615820
30	July_23	R005	H050	50	H	5	12139	126	124	6974	98	93	63	62	1.01136e+06	49	46.5	442469
31	July_23	D005	S050	50	S	5	10625	117	116	8929	113	103	58.5	58	821851	56.5	51.5	625812
31	July_23	R005	S050	50	S	5	11219	121	119	7257	108	87	60.5	59.5	894480	54	43.5	426730
32	July_23	D005	H025	25	H	5	12502	127	126	9202	109	108	63.5	63	1.05253e+06	54.5	54	663690
32	July_23	R005	H025	25	H	5	12502	127	126	7836	101	100	63.5	63	1.05253e+06	50.5	50	527245
33	July_23	D005	S025	25	S	5	10381	118	112	9083	109	107	59	56	772697	54.5	53.5	651456
33	July_23	R005	S025	25	S	5	11108	123	117	7792	107	96	61.5	58.5	878958	53.5	48	514775
35	July_23	D005	H100	100	H	5	11454	124	118	9080	110	106	62	59	901316	55	53	645202
35	July_23	R005	H100	100	H	5	12494	130	124	6716	96	91	65	62	1.04347e+06	48	45.5	414997
36	July_23	D005	S100	100	S	5	13501	134	130	11371	122	120	67	65	1.18218e+06	61	60	917094
36	July_23	R005	S100	100	S	5	13985	136	131	8021	113	93	68	65.5	1.21835e+06	56.5	46.5	510194
38	July_23	D005	H150	150	H	5	11338	124	119	7722	108	93	62	59.5	916657	54	46.5	487619
38	July_23	R005	H150	150	H	5	11174	128	112	5389	95	73	64	56	838180	47.5	36.5	264278
40	July_23	D005	S150	150	S	5	11158	125	115	7717	117	81	62.5	57.5	862973	58.5	40.5	400726
40	July_23	R005	S150	150	S	5	11506	125	116	5625	110	78	62.5	58	878046	55	39	349360
41	July_23	D005	H200	200	H	5	12413	129	121	10291	121	110	64.5	60.5	985943	60.5	55	764297
41	July_23	R005	H200	200	H	5	14282	137	133	6443	107	97	68.5	66.5	1.26507e+06	53.5	48.5	525555
42	July_23	D005	H200	200	H	5	11293	122	119	8571	110	100	61	59.5	901872	55	50	574228
42	July_23	R005	H200	200	H	5	11772	125	121	4743	102	60	62.5	60.5	955371	51	30	191688
43	July_23	D005	Cont	0	TCM	5	11149	121	118	9898	116	109	60.5	59	879510	58	54.5	719453
43	July_23	R005	Cont	0	TCM	5	11212	122	118	9898	116	109	61	59	886778	58	54.5	719453
44	July_30	D005	H050	50	H	5	10883	119	117	9083	109	107	59.5	58.5	850374	54.5	53.5	651456
44	July_30	R005	H050	50	H	5	11219	121	119	6610	96	88	60.5	59.5	894480	48	44	388086
46	July_30	D005	S050	50	S	5	10354	116	114	8706	109	103	58	57	786971	54.5	51.5	603660
46	July_30	R005	S050	50	S	5	11703	125	120	6556	95	90	62.5	60	939645	47.5	45	401698
47	July_30	D005	H025	25	H	5	12136	126	123	9835	113	112	63	61.5	995112	56.5	56	739956
47	July_30	R005	H025	25	H	5	12136	126	123	7989	104	100	63	61.5	995112	52	50	542906
48	July_30	D005	S025	25	S	5	12070	125	123	10352	117	114	62.5	61.5	987215	58.5	57	793756
48	July_30	R005	S025	25	S	5	12272	126	125	8360	106	102	63	62.5	1.02774e+06	53	51	575702
49	July_30	D005	H100	100	H	5	11921	126	121	9608	113	109	63	60.5	963014	56.5	54.5	700846
49	July_30	R005	H100	100	H	5	12198	127	123	6420	94	88	63.5	61.5	1.00301e+06	47	44	380001
51	July_30	D005	S100	100	S	5	11188	127	111	8786	111	100	63.5	55.5	816847	55.5	50	579448
51	July_30	R005	S100	100	S	5	12335	130	122	5832	107	77	65	61	1.01008e+06	53.5	38.5	331174
52	July_30	D005	S100	100	S	5	12971	133	125	10914	126	111	66.5	62.5	1.08483e+06	63	55.5	810416
52	July_30	R005	S100	100	S	5	14984	140	137	7213	100	93	70	68.5	1.3717e+06	50	46.5	451499
53	July_30	D005	H150	150	H	5	11219	121	119	9576	112	109	60.5	59.5	894480	56	54.5	694644
53	July_30	R005	H150	150	H	5	12279	127	124	6790	103	93	63.5	62	1.01939e+06	51.5	46.5	465044
55	July_30	D005	H150	150	H	5	10661	123	111	9476	118	104	61.5	55.5	791120	59	52	666254
55	July_30	R005	H150	150	H	5	11412	128	113	5353	106	66	64	56.5	853214	53	33	241038
56	July_30	D005	S150	150	S	5	11413	130	111	8640	126	87	65	55.5	836143	63	43.5	497852
56	July_30	R005	S150	150	S	5	13373	134	127	9574	126	122	67	63.5	1.12825e+06	63	61	978997
57	July_30	D005	S150	150	S	5	13074	133	126	12500	128	125	66.5	63	1.10226e+06	64	62.5	1.04405e+06
57	July_30	R005	S150	150	S	5	14682	139	135	7248	120	91	69.5	67.5	1.32243e+06	60	45.5	518747
58	July_30	D005	H200	200	H	5	11667	133	111	8197	112	102	66.5	55.5	855439	56	51	608289
58	July_30	R005	H200	200	H	5	12862	134	122	5433	112	76	67	61	1.04116e+06	56	38	337704
59	July_30	D005	H200	200	H	5	10890	132	103	7732	115	87	66	51.5	731038	57.5	43.5	454389
59	July_30	R005	H200	200	H	5	13169	132	127	5534	111	91	66	63.5	1.11141e+06	55.5	45.5	479841
60	July_30	D005	S200	200	S	5	10317	125	106	8483	125	88	62.5	53	733184	62.5	44	505320
60	July_30	R005	S200	200	S	5	12782	129	127	10947	122	114	64.5	63.5	1.08615e+06	61	57	827677
61	July_30	D005	Cont	0	TCM	5	10800	121	115	9660	113	108	60.5	57.5	835357	56.5	54	688046
61	July_30	R005	Cont	0	TCM	5	11167	122	117	9605	113	109	61	58.5	871812	56.5	54.5	700846
62	Aug_12	D005	Cont	0	TCM	5	11019	122	115	9395	111	109	61	57.5	842261	55.5	54.5	688442
62	Aug_12	R005	Cont	0	TCM	5	11019	122	115	9338	111	108	61	57.5	842261	55.5	54	675868
63	Aug_12	D005	H050	50	H	5	12556	130	123	9775	113	112	65	61.5	1.0267e+06	56.5	56	739956
63	Aug_12	R005	H050	50	H	5	13140	133	125	8091	105	99	66.5	62.5	1.08483e+06	52.5	49.5	537219
65	Aug_12	D005	S050	50	S	5	10354	116	114	8706	109	103	58	57	786971	54.5	51.5	603660
65	Aug_12	R005	S050	50	S	5	11703	125	120	6556	95	90	62.5	60	939645	47.5	45	401698
66	Aug_12	D005	S050	50	S	5	10354	116	114	8706	109	103	58	57	786971	54.5	51.5	603660
66	Aug_12	R005	S050	50	S	5	11703	125	120	6556	95	90	62.5	60	939645	47.5	45	401698
67	Aug_12	D005	H025	25	H	5	12139	126	124	9836	114	111	63	62	1.01136e+06	57	55.5	733233
67	Aug_12	R005	H025	25	H	5	12638	129	126	8207	105	101	64.5	63	1.06911e+06	52.5	50.5	559144
69	Aug_12	D005	S025	25	S	5	12136	126	123	9965	114	112	63	61.5	995112	57	56	746504
69	Aug_12	R005	S025	25	S	5	12573	128	126	8482	106	103	64	63	1.06082e+06	53	51.5	587045
70	Aug_12	D005	H100	100	H	5	12066	125	124	8246	110	96	62.5	62	1.00333e+06	55	48	529208
70	Aug_12	R005	H100	100	H	5	12563	129	125	7470	109	88	64.5	62.5	1.05221e+06	54.5	44	440639
72	Aug_12	D005	S100	100	S	5	12734	129	125	10292	119	112	64.5	62.5	1.05221e+06	59.5	56	779246
72	Aug_12	R005	S100	100	S	5	13373	133	129	7234	110	88	66.5	64.5	1.15537e+06	55	44	444682
73	Aug_12	D005	S200	200	S	5	9920	128	101	8559	123	88	64	50.5	681623	61.5	44	497235
73	Aug_12	R005	S200	200	S	5	13475	134	128	7146	122	109	67	64	1.14608e+06	61	54.5	756666
74	Aug_12	D005	H150	150	H	5	10822	121	114	8744	110	103	60.5	57	820893	55	51.5	609198
74	Aug_12	R005	H150	150	H	5	11789	124	122	5535	96	75	62	61	963458	48	37.5	281894
76	Aug_12	D005	S200	200	S	5	9955	136	98	8453	133	85	68	49	681840	66.5	42.5	501627
76	Aug_12	R005	S200	200	S	5	13411	132	129	5941	123	84	66	64.5	1.14669e+06	61.5	42	453059
77	Aug_12	D005	S150	150	S	5	11849	126	120	10283	121	108	63	60	947162	60.5	54	736757
77	Aug_12	R005	S150	150	S	5	13078	130	128	6611	120	79	65	64	1.11187e+06	60	39.5	390955
78	Oct_6	D005	Cont	0	TCM	5	11997	125	123	10748	118	117	62.5	61.5	987215	59	58.5	843228
78	Oct_6	R005	Cont	0	TCM	5	12066	125	124	10748	118	117	62.5	62	1.00333e+06	59	58.5	843228
79	Oct_6	D005	H050	50	H	5	12653	130	122	10172	116	112	65	61	1.01008e+06	58	56	759601
79	Oct_6	R005	H050	50	H	5	12882	132	124	6854	96	90	66	62	1.05952e+06	48	45	405927
80	Oct_6	D005	H025	25	H	5	12059	128	121	10350	117	113	64	60.5	978300	58.5	56.5	779891
80	Oct_6	R005	H025	25	H	5	12776	131	125	8538	108	101	65.5	62.5	1.06852e+06	54	50.5	575119
81	Oct_6	D005	S025	25	S	5	10352	117	114	8542	106	103	58.5	57	793756	53	51.5	587045
81	Oct_6	R005	S025	25	S	5	10748	118	117	7274	101	92	59	58.5	843228	50.5	46	446260
83	Oct_6	D005	H100	100	H	5	12869	137	119	10096	115	112	68.5	59.5	1.01276e+06	57.5	56	753052
83	Oct_6	R005	H100	100	H	5	13535	139	122	5448	89	80	69.5	61	1.08e+06	44.5	40	297345
84	Oct_6	D005	S100	100	S	5	11188	127	111	8786	111	100	63.5	55.5	816847	55.5	50	579448
84	Oct_6	R005	S100	100	S	5	12335	130	122	5832	107	77	65	61	1.01008e+06	53.5	38.5	331174
85	Oct_6	D005	H150	150	H	5	10661	123	111	9488	118	104	61.5	55.5	791120	59	52	666254
85	Oct_6	R005	H150	150	H	5	11414	128	113	5353	106	66	64	56.5	853214	53	33	241038
87	Oct_6	D005	S150	150	S	5	11610	130	113	8768	120	96	65	56.5	866546	60	48	577318
87	Oct_6	R005	S150	150	S	5	13450	132	130	6675	121	78	66	65	1.16453e+06	60.5	39	384296
88	Oct_6	D005	S150	150	S	5	12351	128	124	9417	117	106	64	62	1.02741e+06	58.5	53	686260
88	Oct_6	R005	S150	150	S	5	12537	128	126	9040	113	101	64	63	1.06082e+06	56.5	50.5	601745
89	Oct_6	D005	H200	200	H	5	8385	123	87	6971	114	76	61.5	43.5	485998	57	38	343735
89	Oct_6	R005	H200	200	H	5	12015	128	120	6354	99	83	64	60	962196	49.5	41.5	356027
90	Oct_6	D005	S200	200	S	5	8644	119	92	6614	114	74	59.5	46	525792	57	37	325881
90	Oct_6	R005	S200	200	S	5	10075	125	103	5190	112	63	62.5	51.5	692270	56	31.5	232055
91	Oct_6	D005	S050	50	S	5	12126	127	122	8339	108	97	63.5	61	986767	54	48.5	530467
91	Oct_6	R005	S050	50	S	5	12502	127	126	6802	97	89	63.5	63	1.05253e+06	48.5	44.5	401091
92	Oct_14	D005	H050	50	H	5	11290	123	117	9828	118	108	61.5	58.5	878958	59	54	718490
92	Oct_14	R005	H050	50	H	5	11854	125	122	8521	115	97	62.5	61	971228	57.5	48.5	564849
93	Oct_14	D005	S050	50	S	5	12070	131	116	10157	117	108	65.5	58	920192	58.5	54	712401
93	Oct_14	R005	S050	50	S	5	13448	134	128	7646	106	95	67	64	1.14608e+06	53	47.5	499395
95	Oct_14	D005	H025	25	H	5	11538	127	119	10095	115	112	63.5	59.5	938834	57.5	56	753052
95	Oct_14	R005	H025	25	H	5	12986	132	125	8360	104	103	66	62.5	1.07668e+06	52	51.5	575969
96	Oct_14	D005	S025	25	S	5	12422	128	124	8962	109	106	64	62	1.02741e+06	54.5	53	639337
96	Oct_14	R005	S025	25	S	5	12640	128	127	8193	107	99	64	63.5	1.07773e+06	53.5	49.5	547451
97	Oct_14	D005	H100	100	H	5	12454	131	121	10858	119	117	65.5	60.5	1.00123e+06	59.5	58.5	850374
97	Oct_14	R005	H100	100	H	5	13316	134	127	7056	109	88	67	63.5	1.12825e+06	54.5	44	440639
98	Oct_14	D005	S100	100	S	5	11338	126	115	8906	119	95	63	57.5	869876	59.5	47.5	560642
98	Oct_14	R005	S100	100	S	5	12703	128	127	6430	112	81	64	63.5	1.07773e+06	56	40.5	383601
99	Oct_14	D005	H150	150	H	5	13277	132	130	9965	114	112	66	65	1.16453e+06	57	56	746504
99	Oct_14	R005	H150	150	H	5	13594	136	128	6646	110	83	68	64	1.16319e+06	55	41.5	395585
100	Oct_14	D005	S150	150	S	5	12243	129	121	8837	118	102	64.5	60.5	985943	59	51	640875
100	Oct_14	R005	S150	150	S	5	12349	125	106	6553	121	92	62.5	53	733184	60.5	46	534629
101	Oct_14	D005	H200	200	H	5	10047	122	106	7823	106	96	61	53	715588	53	48	509964
101	Oct_14	R005	H200	200	H	5	11304	122	119	6275	107	82	61	59.5	901872	53.5	41	375580
102	Oct_14	D005	S200	200	S	5	8985	135	89	7364	132	78	67.5	44.5	558220	66	39	419232
102	Oct_14	R005	S200	200	S	5	12564	130	124	6662	127	73	65	62	1.04347e+06	63.5	36.5	353298
103	Oct_20	D005	Cont	0	TCM	5	12573	128	126	10958	120	117	64	63	1.06082e+06	60	58.5	857520
103	Oct_20	R005	Cont	0	TCM	5	12639	130	125	10958	120	117	65	62.5	1.06036e+06	60	58.5	857520
104	Oct_20	D005	Cont	0	TCM	5	12703	128	127	11226	122	117	64	63.5	1.07773e+06	61	58.5	871812
104	Oct_20	R005	Cont	0	TCM	5	12710	130	125	11160	120	119	65	62.5	1.06036e+06	60	59.5	887088
105	Oct_20	D005	S200	200	S	5	10805	137	103	8807	134	85	68.5	51.5	758728	67	42.5	505399
105	Oct_20	R005	S200	200	S	5	12722	131	125	7861	128	92	65.5	62.5	1.06852e+06	64	46	565558
106	Oct_20	D005	H200	200	H	5	11293	122	119	8571	110	100	61	59.5	901872	55	50	574228
106	Oct_20	R005	H200	200	H	5	11772	125	121	4743	102	60	62.5	60.5	955371	51	30	191688
107	Oct_20	D005	S025	25	S	5	12782	129	127	11439	122	120	64.5	63.5	1.08615e+06	61	60	917094
107	Oct_20	R005	S025	25	S	5	13450	132	130	9262	117	104	66	65	1.16453e+06	58.5	52	660608
2	June_25	D010	H025	25	H	10	12070	125	123	9651	115	107	62.5	61.5	987215	57.5	53.5	687316
2	June_25	R010	H025	25	H	10	12637	128	126	9275	110	108	64	63	1.06082e+06	55	54	669779
3	June_25	D010	H025	25	H	10	12272	126	125	9776	114	109	63	62.5	1.02774e+06	57	54.5	707048
3	June_25	R010	H025	25	H	10	12349	126	125	9326	111	107	63	62.5	1.02774e+06	55.5	53.5	663410
4	June_25	D010	S150	150	S	10	10401	138	97	7432	121	79	69	48.5	677819	60.5	39.5	394213
4	June_25	R010	S150	150	S	10	13524	132	131	8140	122	86	66	65.5	1.18252e+06	61	43	471029
5	June_25	D010	S025	25	S	10	12070	125	123	10036	114	112	62.5	61.5	987215	57	56	746504
5	June_25	R010	S025	25	S	10	12272	126	125	8639	107	104	63	62.5	1.02774e+06	53.5	52	604146
6	June_25	D010	H150	150	H	10	11447	130	109	6226	105	77	65	54.5	806283	52.5	38.5	324984
6	June_25	R010	H150	150	H	10	12638	129	125	9333	113	106	64.5	62.5	1.05221e+06	56.5	53	662798
8	June_25	D010	S150	150	S	10	12272	126	125	9749	117	114	63	62.5	1.02774e+06	58.5	57	793756
8	June_25	R010	S150	150	S	10	12351	128	124	9902	117	110	64	62	1.02741e+06	58.5	55	739031
9	June_25	D010	H100	100	H	10	11998	125	122	9781	120	108	62.5	61	971228	60	54	730668
9	June_25	R010	H100	100	H	10	12563	128	126	9537	115	107	64	63	1.06082e+06	57.5	53.5	687316
10	June_25	D010	H100	100	H	10	11772	125	121	8872	112	103	62.5	60.5	955371	56	51.5	620274
10	June_25	R010	H100	100	H	10	12563	129	125	8898	115	97	64.5	62.5	1.05221e+06	57.5	48.5	564849
12	June_25	D010	S100	100	S	10	10342	132	98	6530	111	75	66	49	661786	55.5	37.5	325939
12	June_25	R010	S100	100	S	10	13001	133	125	8153	114	92	66.5	62.5	1.08483e+06	57	46	503700
13	June_25	D010	S200	200	S	10	11656	135	113	7714	126	78	67.5	56.5	899875	63	39	400176
13	June_25	R010	S200	200	S	10	12858	130	127	6251	119	75	65	63.5	1.09457e+06	59.5	37.5	349430
14	June_25	D010	Cont	0	TCM	10	11746	125	120	10967	119	116	62.5	60	939645	59.5	58	835900
14	June_25	R010	Cont	0	TCM	10	11953	127	121	11049	124	112	63.5	60.5	970657	62	56	811987
15	June_25	D010	H050	50	H	10	12277	128	123	9271	111	107	64	61.5	1.01091e+06	55.5	53.5	663410
15	June_25	R010	H050	50	H	10	12703	128	127	7176	100	93	64	63.5	1.07773e+06	50	46.5	451499
16	July_17	D010	H050	50	H	10	12543	130	122	8903	107	106	65	61	1.01008e+06	53.5	53	627606
16	July_17	R010	H050	50	H	10	13129	133	123	8597	108	101	66.5	61.5	1.0504e+06	54	50.5	575119
17	July_17	D010	H050	50	H	10	10967	119	118	8718	107	105	59.5	59	864972	53.5	52.5	615820
17	July_17	R010	H050	50	H	10	11219	122	119	7000	95	94	61	59.5	901872	47.5	47	438198
18	July_17	D010	S050	50	S	10	13205	135	125	11026	120	117	67.5	62.5	1.10115e+06	60	58.5	857520
18	July_17	R010	S050	50	S	10	14197	139	130	7908	110	94	69.5	65	1.22629e+06	55	47	507387
19	July_17	D010	S050	50	S	10	10747	120	115	9005	110	105	60	57.5	828454	55	52.5	633086
19	July_17	R010	S050	50	S	10	11439	122	120	7892	105	98	61	60	917094	52.5	49	526420
20	July_17	D010	H025	25	H	10	13098	135	125	10230	117	112	67.5	62.5	1.10115e+06	58.5	56	766149
20	July_17	R010	H025	25	H	10	13399	126	126	8542	106	103	63	63	1.04425e+06	53	51.5	587045
21	July_17	D010	S025	25	S	10	11923	125	122	9835	113	112	62.5	61	971228	56.5	56	739956
21	July_17	R010	S025	25	S	10	11922	127	120	8462	113	96	63.5	60	954679	56.5	48	543641
22	July_17	D010	H100	100	H	10	11695	126	118	9125	116	106	63	59	915853	58	53	680395
22	July_17	R010	H100	100	H	10	12277	128	123	8272	115	96	64	61.5	1.01091e+06	57.5	48	553263
23	July_17	D010	S100	100	S	10	9736	120	103	7745	111	89	60	51.5	664580	55.5	44.5	458981
23	July_17	R010	S100	100	S	10	11572	125	118	6142	100	76	62.5	59	908585	50	38	301522
24	July_17	D010	H150	150	H	10	11572	131	113	8177	112	92	65.5	56.5	873212	56	46	494863
24	July_17	R010	H150	150	H	10	13357	136	127	7726	108	92	68	63.5	1.14508e+06	54	46	477189
26	July_17	D010	H200	200	H	10	12805	132	123	7918	112	91	66	61.5	1.0425e+06	56	45.5	484164
26	July_17	R010	H200	200	H	10	13009	130	128	7032	112	86	65	64	1.11187e+06	56	43	432420
27	July_17	D010	S200	200	S	10	14057	136	132	11755	129	117	68	66	1.23702e+06	64.5	58.5	921834
27	July_17	R010	S200	200	S	10	13752	135	130	8227	126	93	67.5	65	1.191e+06	63	46.5	568889
28	July_17	D010	Cont	0	TCM	10	10890	122	115	9534	114	107	61	57.5	842261	57	53.5	681340
28	July_17	R010	Cont	0	TCM	10	10990	121	117	9592	112	109	60.5	58.5	864666	56	54.5	694644
30	July_23	D010	H050	50	H	10	11439	122	120	8417	106	101	61	60	917094	53	50.5	564469
30	July_23	R010	H050	50	H	10	12008	126	124	7511	101	96	63	62	1.01136e+06	50.5	48	485909
31	July_23	D010	S050	50	S	10	10555	117	116	8185	110	98	58.5	58	821851	55	49	551488
31	July_23	R010	S050	50	S	10	11219	121	119	7591	109	90	60.5	59.5	894480	54.5	45	460896
32	July_23	D010	H025	25	H	10	12502	127	126	9022	108	107	63.5	63	1.05253e+06	54	53.5	645480
32	July_23	R010	H025	25	H	10	12573	128	126	7952	102	100	64	63	1.06082e+06	51	50	532466
33	July_23	D010	S025	25	S	10	10517	119	113	8840	107	106	59.5	56.5	793223	53.5	53	627606
33	July_23	R010	S025	25	S	10	11123	123	117	7841	107	96	61.5	58.5	878958	53.5	48	514775
35	July_23	D010	H100	100	H	10	11494	124	118	8552	106	104	62	59	901316	53	52	598500
35	July_23	R010	H100	100	H	10	12412	130	123	7173	98	95	65	61.5	1.0267e+06	49	47.5	461705
36	July_23	D010	S100	100	S	10	13570	135	130	10717	121	113	67.5	65	1.191e+06	60.5	56.5	806554
36	July_23	R010	S100	100	S	10	13731	135	130	8723	117	97	67.5	65	1.191e+06	58.5	48.5	574673
38	July_23	D010	H150	150	H	10	11435	125	119	6402	99	85	62.5	59.5	924050	49.5	42.5	373391
38	July_23	R010	H150	150	H	10	11524	125	119	6477	104	79	62.5	59.5	924050	52	39.5	338828
40	July_23	D010	S150	150	S	10	10582	127	107	7069	116	77	63.5	53.5	759036	58	38.5	359030
40	July_23	R010	S150	150	S	10	12041	127	118	6369	113	83	63.5	59	923122	56.5	41.5	406374
41	July_23	D010	H200	200	H	10	12210	130	119	9065	113	104	65	59.5	961011	56.5	52	638023
41	July_23	R010	H200	200	H	10	13568	134	131	7302	111	103	67	65.5	1.20044e+06	55.5	51.5	614736
42	July_23	D010	H200	200	H	10	11045	123	115	7503	104	94	61.5	57.5	849165	52	47	479712
42	July_23	R010	H200	200	H	10	11463	122	119	5388	106	65	61	59.5	901872	53	32.5	233789
43	July_23	D010	Cont	0	TCM	10	11165	122	118	9873	116	110	61	59	886778	58	55	732714
43	July_23	R010	Cont	0	TCM	10	11190	122	118	9898	116	109	61	59	886778	58	54.5	719453
44	July_30	D010	H050	50	H	10	10883	119	117	8522	109	102	59.5	58.5	850374	54.5	51	591995
44	July_30	R010	H050	50	H	10	11160	120	119	7108	99	91	60	59.5	887088	49.5	45.5	427966
46	July_30	D010	S050	50	S	10	10425	116	115	8314	107	100	58	57.5	800839	53.5	50	558567
46	July_30	R010	S050	50	S	10	11373	121	120	6921	97	90	60.5	60	909576	48.5	45	410155
47	July_30	D010	H025	25	H	10	12139	126	124	9835	113	112	63	62	1.01136e+06	56.5	56	739956
47	July_30	R010	H025	25	H	10	12202	126	124	8656	106	104	63	62	1.01136e+06	53	52	598500
48	July_30	D010	S025	25	S	10	12070	125	123	10036	114	112	62.5	61.5	987215	57	56	746504
48	July_30	R010	S025	25	S	10	12272	126	125	8639	107	104	63	62.5	1.02774e+06	53.5	52	604146
49	July_30	D010	H100	100	H	10	11643	124	120	8762	108	104	62	60	932128	54	52	609792
49	July_30	R010	H100	100	H	10	12279	127	123	6915	97	91	63.5	61.5	1.00301e+06	48.5	45.5	419320
51	July_30	D010	S100	100	S	10	11188	127	111	7985	111	96	63.5	55.5	816847	55.5	48	534019
51	July_30	R010	S100	100	S	10	12198	128	122	6095	111	80	64	61	994537	55.5	40	370847
52	July_30	D010	S100	100	S	10	13021	133	125	10423	126	108	66.5	62.5	1.08483e+06	63	54	767201
52	July_30	R010	S100	100	S	10	14510	138	133	7815	104	96	69	66.5	1.27431e+06	52	48	500342
53	July_30	D010	H150	150	H	10	11290	123	117	8581	107	101	61.5	58.5	878958	53.5	50.5	569794
53	July_30	R010	H150	150	H	10	11994	126	122	7549	107	97	63	61	978997	53.5	48.5	525555
55	July_30	D010	H150	150	H	10	11111	126	111	7673	111	84	63	55.5	810416	55.5	42	408858
55	July_30	R010	H150	150	H	10	11441	128	114	5809	108	74	64	57	868382	54	37	308730
56	July_30	D010	S150	150	S	10	9822	133	99	6841	118	74	66.5	49.5	680477	59	37	337316
56	July_30	R010	S150	150	S	10	13045	133	125	10104	130	122	66.5	62.5	1.08483e+06	65	61	1.01008e+06
57	July_30	D010	S150	150	S	10	13716	140	126	11915	128	120	70	63	1.16027e+06	64	60	962196
57	July_30	R010	S150	150	S	10	14136	136	133	8020	124	98	68	66.5	1.25584e+06	62	49	621677
58	July_30	D010	H200	200	H	10	10777	134	99	5874	104	89	67	49.5	685593	52	44.5	430036
58	July_30	R010	H200	200	H	10	12576	133	120	6402	120	77	66.5	60	999782	60	38.5	371410
59	July_30	D010	H200	200	H	10	10215	132	98	5901	106	72	66	49	661786	53	36	286855
59	July_30	R010	H200	200	H	10	12920	133	125	6418	121	99	66.5	62.5	1.08483e+06	60.5	49.5	619080
60	July_30	D010	S200	200	S	10	9790	127	100	7333	128	72	63.5	50	662972	64	36	346391
60	July_30	R010	S200	200	S	10	12638	129	125	11356	124	117	64.5	62.5	1.05221e+06	62	58.5	886104
61	July_30	D010	Cont	0	TCM	10	10755	121	115	9660	113	108	60.5	57.5	835357	56.5	54	688046
61	July_30	R010	Cont	0	TCM	10	10979	121	117	9598	113	109	60.5	58.5	864666	56.5	54.5	700846
62	Aug_12	D010	Cont	0	TCM	10	10869	122	114	9340	110	109	61	57	827677	55	54.5	682240
62	Aug_12	R010	Cont	0	TCM	10	10869	122	114	9338	111	108	61	57	827677	55.5	54	675868
63	Aug_12	D010	H050	50	H	10	12543	130	122	8903	107	106	65	61	1.01008e+06	53.5	53	627606
63	Aug_12	R010	H050	50	H	10	13129	133	123	8597	108	101	66.5	61.5	1.0504e+06	54	50.5	575119
65	Aug_12	D010	S050	50	S	10	10425	116	115	8314	107	100	58	57.5	800839	53.5	50	558567
65	Aug_12	R010	S050	50	S	10	11373	121	120	6921	97	90	60.5	60	909576	48.5	45	410155
66	Aug_12	D010	S050	50	S	10	10425	116	115	8321	107	100	58	57.5	800839	53.5	50	558567
66	Aug_12	R010	S050	50	S	10	11373	121	120	6921	97	90	60.5	60	909576	48.5	45	410155
67	Aug_12	D010	H025	25	H	10	12202	126	124	9707	114	109	63	62	1.01136e+06	57	54.5	707048
67	Aug_12	R010	H025	25	H	10	12638	129	126	8377	105	102	64.5	63	1.06911e+06	52.5	51	570271
69	Aug_12	D010	S025	25	S	10	12070	125	123	9717	112	111	62.5	61.5	987215	56	55.5	720369
69	Aug_12	R010	S025	25	S	10	12427	127	125	8782	107	105	63.5	62.5	1.03589e+06	53.5	52.5	615820
70	Aug_12	D010	H100	100	H	10	12136	126	123	6847	105	85	63	61.5	995112	52.5	42.5	396021
70	Aug_12	R010	H100	100	H	10	12500	128	125	8252	113	94	64	62.5	1.04405e+06	56.5	47	521225
72	Aug_12	D010	S100	100	S	10	12668	128	126	9897	118	109	64	63	1.06082e+06	59	54.5	731857
72	Aug_12	R010	S100	100	S	10	13124	132	128	7488	112	91	66	64	1.12898e+06	56	45.5	484164
73	Aug_12	D010	S200	200	S	10	9158	127	94	7241	125	79	63.5	47	585802	62.5	39.5	407245
73	Aug_12	R010	S200	200	S	10	13149	133	127	7678	122	114	66.5	63.5	1.11983e+06	61	57	827677
74	Aug_12	D010	H150	150	H	10	11122	122	117	7786	102	96	61	58.5	871812	51	48	490720
74	Aug_12	R010	H150	150	H	10	11574	123	121	5961	100	80	61.5	60.5	940085	50	40	334096
76	Aug_12	D010	S200	200	S	10	6979	138	72	6470	129	69	69	36	373453	64.5	34.5	320612
76	Aug_12	R010	S200	200	S	10	13230	131	129	7042	123	89	65.5	64.5	1.138e+06	61.5	44.5	508600
77	Aug_12	D010	S150	150	S	10	11849	126	120	8039	115	91	63	60	947162	57.5	45.5	497132
77	Aug_12	R010	S150	150	S	10	12703	128	127	7157	124	85	64	63.5	1.07773e+06	62	42.5	467682
78	Oct_6	D010	Cont	0	TCM	10	11997	125	123	10748	118	117	62.5	61.5	987215	59	58.5	843228
78	Oct_6	R010	Cont	0	TCM	10	11997	125	123	10748	118	117	62.5	61.5	987215	59	58.5	843228
79	Oct_6	D010	H050	50	H	10	12638	129	125	9586	112	109	64.5	62.5	1.05221e+06	56	54.5	694644
79	Oct_6	R010	H050	50	H	10	12913	133	122	7309	99	92	66.5	61	1.03339e+06	49.5	46	437424
80	Oct_6	D010	H025	25	H	10	11990	127	120	10172	116	112	63.5	60	954679	58	56	759601
80	Oct_6	R010	H025	25	H	10	12776	131	125	8716	109	103	65.5	62.5	1.06852e+06	54.5	51.5	603660
81	Oct_6	D010	S025	25	S	10	10161	115	113	8300	105	101	57.5	56.5	766560	52.5	50.5	559144
81	Oct_6	R010	S025	25	S	10	10820	119	117	7636	102	95	59.5	58.5	850374	51	47.5	480550
83	Oct_6	D010	H100	100	H	10	12625	136	117	9022	108	107	68	58.5	971856	54	53.5	645480
83	Oct_6	R010	H100	100	H	10	13017	137	125	6247	94	88	68.5	62.5	1.11746e+06	47	44	380001
84	Oct_6	D010	S100	100	S	10	11188	127	111	7985	111	96	63.5	55.5	816847	55.5	48	534019
84	Oct_6	R010	S100	100	S	10	12198	128	122	6095	111	80	64	61	994537	55.5	40	370847
85	Oct_6	D010	H150	150	H	10	11111	126	111	7673	111	84	63	55.5	810416	55.5	42	408858
85	Oct_6	R010	H150	150	H	10	11437	128	114	5809	108	74	64	57	868382	54	37	308730
87	Oct_6	D010	S150	150	S	10	11394	13	111	7771	113	90	6.5	55.5	83614.3	56.5	45	477809
87	Oct_6	R010	S150	150	S	10	12865	129	128	7677	122	89	64.5	64	1.10332e+06	61	44.5	504465
88	Oct_6	D010	S150	150	S	10	12272	126	125	9185	116	104	63	62.5	1.02774e+06	58	52	654962
88	Oct_6	R010	S150	150	S	10	12351	128	124	9902	117	110	64	62	1.02741e+06	58.5	55	739031
89	Oct_6	D010	H200	200	H	10	7075	124	79	5347	110	67	62	39.5	403987	55	33.5	257771
89	Oct_6	R010	H200	200	H	10	11622	126	117	6461	103	83	63	58.5	900396	51.5	41.5	370412
90	Oct_6	D010	S200	200	S	10	7708	120	85	5631	119	64	60	42.5	452596	59.5	32	254448
90	Oct_6	R010	S200	200	S	10	10161	115	113	5718	111	70	57.5	56.5	766560	55.5	35	283929
91	Oct_6	D010	S050	50	S	10	12198	128	122	7847	104	95	64	61	994537	52	47.5	489973
91	Oct_6	R010	S050	50	S	10	12427	127	125	7257	99	92	63.5	62.5	1.03589e+06	49.5	46	437424
92	Oct_14	D010	H050	50	H	10	11218	123	117	9421	113	107	61.5	58.5	878958	56.5	53.5	675363
92	Oct_14	R010	H050	50	H	10	11789	124	122	8961	115	101	62	61	963458	57.5	50.5	612395
93	Oct_14	D010	S050	50	S	10	12207	129	119	9571	114	107	64.5	59.5	953619	57	53.5	681340
93	Oct_14	R010	S050	50	S	10	12852	132	125	8197	108	98	66	62.5	1.07668e+06	54	49	541461
95	Oct_14	D010	H025	25	H	10	11547	125	120	9653	122	110	62.5	60	939645	61	55	770613
95	Oct_14	R010	H025	25	H	10	12730	132	123	8782	107	105	66	61.5	1.0425e+06	53.5	52.5	615820
96	Oct_14	D010	S025	25	S	10	12500	128	125	8647	108	103	64	62.5	1.04405e+06	54	51.5	598122
96	Oct_14	R010	S025	25	S	10	12640	128	127	8610	110	102	64	63.5	1.07773e+06	55	51	597426
97	Oct_14	D010	H100	100	H	10	12368	131	121	9834	117	111	65.5	60.5	1.00123e+06	58.5	55.5	752529
97	Oct_14	R010	H100	100	H	10	13086	132	125	7841	112	91	66	62.5	1.07668e+06	56	45.5	484164
98	Oct_14	D010	S100	100	S	10	10710	126	105	7856	114	86	63	52.5	725171	57	43	440142
98	Oct_14	R010	S100	100	S	10	12573	128	126	6950	112	87	64	63	1.06082e+06	56	43.5	442535
99	Oct_14	D010	H150	150	H	10	13355	133	130	8791	112	104	66.5	65	1.17336e+06	56	52	632377
99	Oct_14	R010	H150	150	H	10	13000	133	125	7382	116	87	66.5	62.5	1.08483e+06	58	43.5	458340
100	Oct_14	D010	S150	150	S	10	11944	126	120	7538	123	93	63	60	947162	61.5	46.5	555344
100	Oct_14	R010	S150	150	S	10	11997	125	123	6935	121	91	62.5	61.5	987215	60.5	45.5	523070
101	Oct_14	D010	H200	200	H	10	10109	119	108	6181	99	83	59.5	54	724579	49.5	41.5	356027
101	Oct_14	R010	H200	200	H	10	11220	122	118	7258	109	89	61	59	886778	54.5	44.5	450711
102	Oct_14	D010	S200	200	S	10	7274	136	71	6121	129	65	68	35.5	357888	64.5	32.5	284517
102	Oct_14	R010	S200	200	S	10	12029	130	119	7277	126	78	65	59.5	961011	63	39	400176
103	Oct_20	D010	Cont	0	TCM	10	12573	128	126	10958	120	117	64	63	1.06082e+06	60	58.5	857520
103	Oct_20	R010	Cont	0	TCM	10	12639	130	125	10958	120	117	65	62.5	1.06036e+06	60	58.5	857520
104	Oct_20	D010	Cont	0	TCM	10	12707	130	125	11226	122	117	65	62.5	1.06036e+06	61	58.5	871812
104	Oct_20	R010	Cont	0	TCM	10	12710	130	125	11160	120	119	65	62.5	1.06036e+06	60	59.5	887088
105	Oct_20	D010	S200	200	S	10	10998	135	105	6721	125	72	67.5	52.5	776969	62.5	36	338272
105	Oct_20	R010	S200	200	S	10	12703	129	126	8353	128	95	64.5	63	1.06911e+06	64	47.5	603043
106	Oct_20	D010	H200	200	H	10	11045	123	115	7503	104	94	61.5	57.5	849165	52	47	479712
106	Oct_20	R010	H200	200	H	10	11463	122	119	5388	106	65	61	59.5	901872	53	32.5	233789
107	Oct_20	D010	S025	25	S	10	12865	129	128	11219	121	119	64.5	64	1.10332e+06	60.5	59.5	894480
107	Oct_20	R010	S025	25	S	10	13384	132	130	9575	117	106	66	65	1.16453e+06	58.5	53	686260
2	June_25	D015	H025	25	H	15	11997	125	123	9308	113	106	62.5	61.5	987215	56.5	53	662798
2	June_25	R015	H025	25	H	15	12500	128	125	9380	114	106	64	62.5	1.04405e+06	57	53	668664
3	June_25	D015	H025	25	H	15	12213	126	125	9586	112	109	63	62.5	1.02774e+06	56	54.5	694644
3	June_25	R015	H025	25	H	15	12351	128	124	8965	108	106	64	62	1.02741e+06	54	53	633471
4	June_25	D015	S150	150	S	15	10195	138	93	6573	116	73	69	46.5	623069	58	36.5	322697
4	June_25	R015	S150	150	S	15	13080	132	127	8251	122	86	66	63.5	1.11141e+06	61	43	471029
5	June_25	D015	S025	25	S	15	11998	125	122	9779	113	111	62.5	61	971228	56.5	55.5	726801
5	June_25	R015	S025	25	S	15	12272	126	125	8759	108	105	63	62.5	1.02774e+06	54	52.5	621575
6	June_25	D015	H150	150	H	15	11332	127	114	5914	103	73	63.5	57	861598	51.5	36.5	286533
6	June_25	R015	H150	150	H	15	12565	128	125	9836	114	110	64	62.5	1.04405e+06	57	55	720081
8	June_25	D015	S150	150	S	15	12351	126	125	9417	117	106	63	62.5	1.02774e+06	58.5	53	686260
8	June_25	R015	S150	150	S	15	12136	126	123	10626	118	115	63	61.5	995112	59	57.5	814646
9	June_25	D015	H100	100	H	15	11998	125	122	9496	120	107	62.5	61	971228	60	53.5	717200
9	June_25	R015	H100	100	H	15	12499	128	125	10008	117	111	64	62.5	1.04405e+06	58.5	55.5	752529
10	June_25	D015	H100	100	H	15	11855	124	122	8155	109	99	62	61	963458	54.5	49.5	557684
10	June_25	R015	H100	100	H	15	12565	128	125	9514	118	102	64	62.5	1.04405e+06	59	51	640875
12	June_25	D015	S100	100	S	15	10631	131	99	6055	106	72	65.5	49.5	670244	53	36	286855
12	June_25	R015	S100	100	S	15	12986	135	123	8603	115	95	67.5	61.5	1.06619e+06	57.5	47.5	541797
13	June_25	D015	S200	200	S	15	11681	134	114	6970	120	72	67	57	909088	60	36	324741
13	June_25	R015	S200	200	S	15	12638	129	125	6834	119	80	64.5	62.5	1.05221e+06	59.5	40	397574
14	June_25	D015	Cont	0	TCM	15	11746	125	120	10967	119	116	62.5	60	939645	59.5	58	835900
14	June_25	R015	Cont	0	TCM	15	11953	127	121	11049	124	112	63.5	60.5	970657	62	56	811987
15	June_25	D015	H050	50	H	15	12422	128	124	8771	109	104	64	62	1.02741e+06	54.5	52	615438
15	June_25	R015	H050	50	H	15	12703	128	127	7634	104	97	64	63.5	1.07773e+06	52	48.5	510820
16	July_17	D015	H050	50	H	15	12658	130	123	8424	105	103	65	61.5	1.0267e+06	52.5	51.5	581507
16	July_17	R015	H050	50	H	15	13100	132	124	8842	109	103	66	62	1.05952e+06	54.5	51.5	603660
17	July_17	D015	H050	50	H	15	11022	121	117	8537	106	104	60.5	58.5	864666	53	52	598500
17	July_17	R015	H050	50	H	15	11220	122	119	7326	98	95	61	59.5	901872	49	47.5	461705
18	July_17	D015	S050	50	S	15	13059	134	125	10626	118	115	67	62.5	1.09299e+06	59	57.5	814646
18	July_17	R015	S050	50	S	15	14193	140	130	8331	111	97	70	65	1.23511e+06	55.5	48.5	545202
19	July_17	D015	S050	50	S	15	10918	120	117	8636	109	102	60	58.5	857520	54.5	51	591995
19	July_17	R015	S050	50	S	15	11371	122	120	8072	106	99	61	60	917094	53	49.5	542335
20	July_17	D015	H025	25	H	15	13098	135	125	9965	114	112	67.5	62.5	1.10115e+06	57	56	746504
20	July_17	R015	H025	25	H	15	13375	137	127	8774	108	104	68.5	63.5	1.1535e+06	54	52	609792
21	July_17	D015	S025	25	S	15	11789	124	122	9631	116	106	62	61	963458	58	53	680395
21	July_17	R015	S025	25	S	15	11990	128	120	8734	116	96	64	60	962196	58	48	558074
22	July_17	D015	H100	100	H	15	11679	126	118	9085	114	105	63	59	915853	57	52.5	656107
22	July_17	R015	H100	100	H	15	12132	127	122	8790	118	100	63.5	61	986767	59	50	615990
23	July_17	D015	S100	100	S	15	9684	121	102	7422	110	87	60.5	51	657169	55	43.5	434633
23	July_17	R015	S100	100	S	15	11429	124	118	6425	102	77	62	59	901316	51	38.5	315699
24	July_17	D015	H150	150	H	15	11624	132	114	7012	107	86	66	57	895519	53.5	43	413116
24	July_17	R015	H150	150	H	15	13375	136	127	8357	113	95	68	63.5	1.14508e+06	56.5	47.5	532374
26	July_17	D015	H200	200	H	15	12670	133	121	6260	103	78	66.5	60.5	1.01651e+06	51.5	39	327128
26	July_17	R015	H200	200	H	15	12939	130	128	7732	115	92	65	64	1.11187e+06	57.5	46	508118
27	July_17	D015	S200	200	S	15	14057	136	132	10602	124	110	68	66	1.23702e+06	62	55	783246
27	July_17	R015	S200	200	S	15	13380	133	129	8902	126	95	66.5	64.5	1.15537e+06	63	47.5	593621
28	July_17	D015	Cont	0	TCM	15	10842	120	116	9534	114	107	60	58	842924	57	53.5	681340
28	July_17	R015	Cont	0	TCM	15	10820	120	118	9592	112	109	60	59	872241	56	54.5	694644
30	July_23	D015	H050	50	H	15	11506	123	120	8074	102	101	61.5	60	924611	51	50.5	543168
30	July_23	R015	H050	50	H	15	11854	125	121	7817	102	98	62.5	60.5	955371	51	49	511380
31	July_23	D015	S050	50	S	15	10748	118	117	7630	108	92	59	58.5	843228	54	46	477189
31	July_23	R015	S050	50	S	15	11161	121	118	7910	109	93	60.5	59	879510	54.5	46.5	492134
32	July_23	D015	H025	25	H	15	12502	127	126	8840	107	106	63.5	63	1.05253e+06	53.5	53	627606
32	July_23	R015	H025	25	H	15	12565	128	125	8124	103	101	64	62.5	1.04405e+06	51.5	50.5	548493
33	July_23	D015	S025	25	S	15	10588	119	113	8788	110	104	59.5	56.5	793223	55	52	621084
33	July_23	R015	S025	25	S	15	11155	122	117	7904	108	96	61	58.5	871812	54	48	519586
35	July_23	D015	H100	100	H	15	11674	126	119	7948	103	99	63	59.5	931442	51.5	49.5	526986
35	July_23	R015	H100	100	H	15	12392	129	123	7614	102	97	64.5	61.5	1.01881e+06	51	48.5	500997
36	July_23	D015	S100	100	S	15	13570	135	130	9858	117	107	67.5	65	1.191e+06	58.5	53.5	699270
36	July_23	R015	S100	100	S	15	13562	134	130	9126	120	100	67	65	1.18218e+06	60	50	626430
38	July_23	D015	H150	150	H	15	11665	126	120	5710	96	79	63	60	947162	48	39.5	312764
38	July_23	R015	H150	150	H	15	11442	123	119	7136	109	85	61.5	59.5	909265	54.5	42.5	411108
40	July_23	D015	S150	150	S	15	9759	127	99	5664	112	66	63.5	49.5	649779	56	33	254681
40	July_23	R015	S150	150	S	15	11202	125	116	6817	115	85	62.5	58	878046	57.5	42.5	433738
41	July_23	D015	H200	200	H	15	12187	130	119	7752	104	96	65	59.5	961011	52	48	500342
41	July_23	R015	H200	200	H	15	13147	131	128	8330	117	109	65.5	64	1.12042e+06	58.5	54.5	725655
42	July_23	D015	H200	200	H	15	11055	124	114	6537	96	87	62	57	841245	48	43.5	379316
42	July_23	R015	H200	200	H	15	11506	124	119	5669	108	67	62	59.5	916657	54	33.5	253084
43	July_23	D015	Cont	0	TCM	15	11163	121	118	9886	116	109	60.5	59	879510	58	54.5	719453
43	July_23	R015	Cont	0	TCM	15	11169	121	119	9898	116	109	60.5	59.5	894480	58	54.5	719453
44	July_30	D015	H050	50	H	15	11093	119	117	8064	106	99	59.5	58.5	850374	53	49.5	542335
44	July_30	R015	H050	50	H	15	11120	120	118	7457	101	93	60	59	872241	50.5	46.5	456014
46	July_30	D015	S050	50	S	15	10559	117	115	7923	107	97	58.5	57.5	807742	53.5	48.5	525555
46	July_30	R015	S050	50	S	15	11293	122	119	7323	100	93	61	59.5	901872	50	46.5	451499
47	July_30	D015	H025	25	H	15	12136	126	123	9340	110	109	63	61.5	995112	55	54.5	682240
47	July_30	R015	H025	25	H	15	12202	126	124	9022	109	106	63	62	1.01136e+06	54.5	53	639337
48	July_30	D015	S025	25	S	15	11998	125	122	9779	113	111	62.5	61	971228	56.5	55.5	726801
48	July_30	R015	S025	25	S	15	12272	126	125	8759	108	105	63	62.5	1.02774e+06	54	52.5	621575
49	July_30	D015	H100	100	H	15	11643	124	120	8085	105	100	62	60	932128	52.5	50	548126
49	July_30	R015	H100	100	H	15	12278	129	122	7305	100	93	64.5	61	1.00231e+06	50	46.5	451499
51	July_30	D015	S100	100	S	15	11126	125	112	7246	106	91	62.5	56	818535	53	45.5	458226
51	July_30	R015	S100	100	S	15	11985	128	120	6668	113	86	64	60	962196	56.5	43	436281
52	July_30	D015	S100	100	S	15	13107	134	125	10023	125	106	67	62.5	1.09299e+06	62.5	53	733184
52	July_30	R015	S100	100	S	15	14347	137	133	8457	109	99	68.5	66.5	1.26507e+06	54.5	49.5	557684
53	July_30	D015	H150	150	H	15	11354	123	118	7539	102	95	61.5	59	894047	51	47.5	480550
53	July_30	R015	H150	150	H	15	11921	126	121	8395	109	100	63	60.5	963014	54.5	50	569007
55	July_30	D015	H150	150	H	15	11197	126	113	6175	102	79	63	56.5	839883	51	39.5	332312
55	July_30	R015	H150	150	H	15	11441	128	114	6460	112	81	64	57	868382	56	40.5	383601
56	July_30	D015	S150	150	S	15	9362	135	94	5835	115	66	67.5	47	622703	57.5	33	261503
56	July_30	R015	S150	150	S	15	12636	129	124	10416	130	124	64.5	62	1.03544e+06	65	62	1.04347e+06
57	July_30	D015	S150	150	S	15	13583	139	125	11450	130	115	69.5	62.5	1.13377e+06	65	57.5	897491
57	July_30	R015	S150	150	S	15	13830	135	131	8909	126	101	67.5	65.5	1.20939e+06	63	50.5	670972
58	July_30	D015	H200	200	H	15	10346	135	95	5025	104	83	67.5	47.5	636022	52	41.5	374008
58	July_30	R015	H200	200	H	15	12526	133	119	7005	123	81	66.5	59.5	983189	61.5	40.5	421276
59	July_30	D015	H200	200	H	15	9796	133	94	5119	100	70	66.5	47	613478	50	35	255792
59	July_30	R015	H200	200	H	15	12776	131	125	6926	117	102	65.5	62.5	1.06852e+06	58.5	51	635444
60	July_30	D015	S200	200	S	15	9866	129	99	6138	120	70	64.5	49.5	660011	60	35	306951
60	July_30	R015	S200	200	S	15	12277	128	123	11643	125	120	64	61.5	1.01091e+06	62.5	60	939645
61	July_30	D015	Cont	0	TCM	15	10779	121	115	9733	113	108	60.5	57.5	835357	56.5	54	688046
61	July_30	R015	Cont	0	TCM	15	10979	121	117	9572	113	109	60.5	58.5	864666	56.5	54.5	700846
62	Aug_12	D015	Cont	0	TCM	15	10869	122	114	9340	110	109	61	57	827677	55	54.5	682240
62	Aug_12	R015	Cont	0	TCM	15	10869	122	114	9338	111	108	61	57	827677	55.5	54	675868
63	Aug_12	D015	H050	50	H	15	12658	130	123	8424	105	103	65	61.5	1.0267e+06	52.5	51.5	581507
63	Aug_12	R015	H050	50	H	15	13100	132	124	8834	109	103	66	62	1.05952e+06	54.5	51.5	603660
65	Aug_12	D015	S050	50	S	15	10559	117	115	7923	107	97	58.5	57.5	807742	53.5	48.5	525555
65	Aug_12	R015	S050	50	S	15	11293	122	119	7323	100	93	61	59.5	901872	50	46.5	451499
66	Aug_12	D015	S050	50	S	15	10559	117	115	7923	107	97	58.5	57.5	807742	53.5	48.5	525555
66	Aug_12	R015	S050	50	S	15	11293	122	119	7323	100	93	61	59.5	901872	50	46.5	451499
67	Aug_12	D015	H025	25	H	15	12202	126	124	9453	112	109	63	62	1.01136e+06	56	54.5	694644
67	Aug_12	R015	H025	25	H	15	12638	129	126	8435	106	102	64.5	63	1.06911e+06	53	51	575702
69	Aug_12	D015	S025	25	S	15	12070	125	123	9452	111	109	62.5	61.5	987215	55.5	54.5	688442
69	Aug_12	R015	S025	25	S	15	12272	126	125	8965	108	106	63	62.5	1.02774e+06	54	53	633471
70	Aug_12	D015	H100	100	H	15	12427	127	125	6299	102	81	63.5	62.5	1.03589e+06	51	40.5	349351
70	Aug_12	R015	H100	100	H	15	12500	128	125	8769	113	98	64	62.5	1.04405e+06	56.5	49	566529
72	Aug_12	D015	S100	100	S	15	12670	128	126	8860	116	98	64	63	1.06082e+06	58	49	581569
72	Aug_12	R015	S100	100	S	15	12952	130	127	7780	114	93	65	63.5	1.09457e+06	57	46.5	514709
73	Aug_12	D015	S200	200	S	15	8605	124	91	6524	121	72	62	45.5	536038	60.5	36	327447
73	Aug_12	R015	S200	200	S	15	12564	130	124	8599	126	114	65	62	1.04347e+06	63	57	854814
74	Aug_12	D015	H150	150	H	15	11219	123	117	6970	95	91	61.5	58.5	878958	47.5	45.5	410674
74	Aug_12	R015	H150	150	H	15	11507	122	121	6479	103	83	61	60.5	932442	51.5	41.5	370412
76	Aug_12	D015	S200	200	S	15	4880	138	67	4017	122	53	69	33.5	323385	61	26.5	178897
76	Aug_12	R015	S200	200	S	15	12858	130	127	7631	123	91	65	63.5	1.09457e+06	61.5	45.5	531715
77	Aug_12	D015	S150	150	S	15	11994	126	122	6933	113	89	63	61	978997	56.5	44.5	467250
77	Aug_12	R015	S150	150	S	15	12352	127	125	7844	124	94	63.5	62.5	1.03589e+06	62	47	571964
78	Oct_6	D015	Cont	0	TCM	15	11997	125	123	10748	118	117	62.5	61.5	987215	59	58.5	843228
78	Oct_6	R015	Cont	0	TCM	15	11997	125	123	10748	118	117	62.5	61.5	987215	59	58.5	843228
79	Oct_6	D015	H050	50	H	15	12708	129	126	9271	111	107	64.5	63	1.06911e+06	55.5	53.5	663410
79	Oct_6	R015	H050	50	H	15	12825	132	123	7707	103	94	66	61.5	1.0425e+06	51.5	47	475099
80	Oct_6	D015	H025	25	H	15	11992	127	121	9895	114	112	63.5	60.5	970657	57	56	746504
80	Oct_6	R015	H025	25	H	15	12696	131	124	8906	109	104	65.5	62	1.05149e+06	54.5	52	615438
81	Oct_6	D015	S025	25	S	15	10557	118	114	8243	104	101	59	57	800540	52	50.5	553818
81	Oct_6	R015	S025	25	S	15	10820	119	117	7719	102	96	59.5	58.5	850374	51	48	490720
83	Oct_6	D015	H100	100	H	15	12681	136	118	8124	103	101	68	59	988540	51.5	50.5	548493
83	Oct_6	R015	H100	100	H	15	13018	136	125	6739	99	93	68	62.5	1.1093e+06	49.5	46.5	446984
84	Oct_6	D015	S100	100	S	15	11126	125	112	7246	106	91	62.5	56	818535	53	45.5	458226
84	Oct_6	R015	S100	100	S	15	11985	128	120	6668	113	86	64	60	962196	56.5	43	436281
85	Oct_6	D015	H150	150	H	15	11197	126	113	6175	102	79	63	56.5	839883	51	39.5	332312
85	Oct_6	R015	H150	150	H	15	11437	128	114	6460	112	81	64	57	868382	56	40.5	383601
87	Oct_6	D015	S150	150	S	15	11453	133	111	6999	112	82	66.5	55.5	855439	56	41	393131
87	Oct_6	R015	S150	150	S	15	12865	129	128	8141	123	98	64.5	64	1.10332e+06	61.5	49	616664
88	Oct_6	D015	S150	150	S	15	12351	126	125	9064	115	105	63	62.5	1.02774e+06	57.5	52.5	661862
88	Oct_6	R015	S150	150	S	15	12136	126	123	10626	118	115	63	61.5	995112	59	57.5	814646
89	Oct_6	D015	H200	200	H	15	7144	124	81	5235	107	68	62	40.5	424701	53.5	34	258281
89	Oct_6	R015	H200	200	H	15	11508	126	116	6908	108	85	63	58	885070	54	42.5	407336
90	Oct_6	D015	S200	200	S	15	6840	116	77	4346	112	57	58	38.5	359030	56	28.5	189959
90	Oct_6	R015	S200	200	S	15	10172	116	112	6126	108	76	58	56	759601	54	38	325643
91	Oct_6	D015	S050	50	S	15	12198	127	123	7449	100	94	63.5	61.5	1.00301e+06	50	47	461261
91	Oct_6	R015	S050	50	S	15	12427	127	125	7431	99	94	63.5	62.5	1.03589e+06	49.5	47	456649
92	Oct_14	D015	H050	50	H	15	11432	125	117	8565	113	98	62.5	58.5	893250	56.5	49	566529
92	Oct_14	R015	H050	50	H	15	11772	125	121	9186	115	103	62.5	60.5	955371	57.5	51.5	636889
93	Oct_14	D015	S050	50	S	15	12412	129	122	9089	110	106	64.5	61	1.00231e+06	55	53	645202
93	Oct_14	R015	S050	50	S	15	12852	132	125	8505	109	98	66	62.5	1.07668e+06	54.5	49	546475
95	Oct_14	D015	H025	25	H	15	11895	125	121	9452	111	109	62.5	60.5	955371	55.5	54.5	688442
95	Oct_14	R015	H025	25	H	15	12730	132	123	9022	109	106	66	61.5	1.0425e+06	54.5	53	639337
96	Oct_14	D015	S025	25	S	15	12417	129	125	8475	106	102	64.5	62.5	1.05221e+06	53	51	575702
96	Oct_14	R015	S025	25	S	15	12640	128	127	8823	111	103	64	63.5	1.07773e+06	55.5	51.5	614736
97	Oct_14	D015	H100	100	H	15	12277	131	121	9216	113	106	65.5	60.5	1.00123e+06	56.5	53	662798
97	Oct_14	R015	H100	100	H	15	12865	132	124	8313	114	95	66	62	1.05952e+06	57	47.5	537085
98	Oct_14	D015	S100	100	S	15	10840	126	107	7246	106	91	63	53.5	753060	53	45.5	458226
98	Oct_14	R015	S100	100	S	15	12136	126	123	7287	113	89	63	61.5	995112	56.5	44.5	467250
99	Oct_14	D015	H150	150	H	15	13355	133	130	7821	104	98	66.5	65	1.17336e+06	52	49	521407
99	Oct_14	R015	H150	150	H	15	12852	132	125	8034	118	92	66	62.5	1.07668e+06	59	46	521374
100	Oct_14	D015	S150	150	S	15	11854	125	122	6615	117	88	62.5	61	971228	58.5	44	472980
100	Oct_14	R015	S150	150	S	15	12070	125	123	7583	119	94	62.5	61.5	987215	59.5	47	548901
101	Oct_14	D015	H200	200	H	15	9841	121	105	5817	99	78	60.5	52.5	696394	49.5	39	314424
101	Oct_14	R015	H200	200	H	15	11026	120	117	7590	109	93	60	58.5	857520	54.5	46.5	492134
102	Oct_14	D015	S200	200	S	15	5555	134	60	5179	125	57	67	30	251825	62.5	28.5	212007
102	Oct_14	R015	S200	200	S	15	12027	130	119	7791	128	83	65	59.5	961011	64	41.5	460317
103	Oct_20	D015	Cont	0	TCM	15	12573	128	126	10958	120	117	64	63	1.06082e+06	60	58.5	857520
103	Oct_20	R015	Cont	0	TCM	15	12639	130	125	10958	120	117	65	62.5	1.06036e+06	60	58.5	857520
104	Oct_20	D015	Cont	0	TCM	15	12707	130	125	11226	122	117	65	62.5	1.06036e+06	61	58.5	871812
104	Oct_20	R015	Cont	0	TCM	15	12710	130	125	11160	120	119	65	62.5	1.06036e+06	60	59.5	887088
105	Oct_20	D015	S200	200	S	15	11075	136	106	6624	122	69	68	53	797704	61	34.5	303214
105	Oct_20	R015	S200	200	S	15	12469	130	124	8703	128	95	65	62	1.04347e+06	64	47.5	603043
106	Oct_20	D015	H200	200	H	15	11055	124	114	6537	96	87	62	57	841245	48	43.5	379316
106	Oct_20	R015	H200	200	H	15	11506	124	119	5669	108	67	62	59.5	916657	54	33.5	253084
107	Oct_20	D015	S025	25	S	15	13005	130	128	11030	120	118	65	64	1.11187e+06	60	59	872241
107	Oct_20	R015	S025	25	S	15	13384	132	130	9792	117	109	66	65	1.16453e+06	58.5	54.5	725655
2	June_25	D020	H025	25	H	20	11997	125	123	9157	112	105	62.5	61.5	987215	56	52.5	644596
2	June_25	R020	H025	25	H	20	12573	128	126	9308	114	106	64	63	1.06082e+06	57	53	668664
3	June_25	D020	H025	25	H	20	12352	127	125	9453	111	109	63.5	62.5	1.03589e+06	55.5	54.5	688442
3	June_25	R020	H025	25	H	20	12351	128	124	9141	109	108	64	62	1.02741e+06	54.5	54	663690
4	June_25	D020	S150	150	S	20	10117	138	93	6428	115	72	69	46.5	623069	57.5	36	311210
4	June_25	R020	S150	150	S	20	12852	131	125	8322	120	86	65.5	62.5	1.06852e+06	60	43	463308
5	June_25	D020	S025	25	S	20	11998	125	122	9556	112	109	62.5	61	971228	56	54.5	694644
5	June_25	R020	S025	25	S	20	12213	126	125	8940	108	106	63	62.5	1.02774e+06	54	53	633471
6	June_25	D020	H150	150	H	20	11550	127	116	5811	102	74	63.5	58	892095	51	37	291578
6	June_25	R020	H150	150	H	20	12573	128	126	10230	116	113	64	63	1.06082e+06	58	56.5	773226
8	June_25	D020	S150	150	S	20	12502	127	126	9185	116	104	63.5	63	1.05253e+06	58	52	654962
8	June_25	R020	S150	150	S	20	12202	126	124	10958	120	117	63	62	1.01136e+06	60	58.5	857520
9	June_25	D020	H100	100	H	20	12139	126	124	9066	119	105	63	62	1.01136e+06	59.5	52.5	684884
9	June_25	R020	H100	100	H	20	12490	128	125	10443	118	113	64	62.5	1.04405e+06	59	56.5	786557
10	June_25	D020	H100	100	H	20	12202	126	124	7673	106	95	63	62	1.01136e+06	53	47.5	499395
10	June_25	R020	H100	100	H	20	12500	128	125	9906	118	107	64	62.5	1.04405e+06	59	53.5	705246
12	June_25	D020	S100	100	S	20	10625	131	101	5589	105	69	65.5	50.5	697598	52.5	34.5	260963
12	June_25	R020	S100	100	S	20	12673	133	122	9033	117	99	66.5	61	1.03339e+06	58.5	49.5	598615
13	June_25	D020	S200	200	S	20	12076	134	118	6468	120	68	67	59	974003	60	34	289661
13	June_25	R020	S200	200	S	20	12638	129	125	7504	119	89	64.5	62.5	1.05221e+06	59.5	44.5	492060
14	June_25	D020	Cont	0	TCM	20	11746	125	120	10967	119	116	62.5	60	939645	59.5	58	835900
14	June_25	R020	Cont	0	TCM	20	11899	126	121	11049	124	112	63	60.5	963014	62	56	811987
15	June_25	D020	H050	50	H	20	12500	128	125	8474	108	101	64	62.5	1.04405e+06	54	50.5	575119
15	June_25	R020	H050	50	H	20	12703	128	127	8009	105	98	64	63.5	1.07773e+06	52.5	49	526420
16	July_17	D020	H050	50	H	20	12716	130	123	7892	101	100	65	61.5	1.0267e+06	50.5	50	527245
16	July_17	R020	H050	50	H	20	13100	132	124	9148	111	104	66	62	1.05952e+06	55.5	52	626731
17	July_17	D020	H050	50	H	20	11093	121	117	8235	104	102	60.5	58.5	864666	52	51	564839
17	July_17	R020	H050	50	H	20	11219	121	119	7554	99	98	60.5	59.5	894480	49.5	49	496339
18	July_17	D020	S050	50	S	20	13147	133	126	10416	118	113	66.5	63	1.10226e+06	59	56.5	786557
18	July_17	R020	S050	50	S	20	14132	138	130	8501	112	99	69	65	1.21747e+06	56	49.5	573033
19	July_17	D020	S050	50	S	20	11090	121	118	8283	107	100	60.5	59	879510	53.5	50	558567
19	July_17	R020	S050	50	S	20	11371	122	120	8299	106	101	61	60	917094	53	50.5	564469
20	July_17	D020	H025	25	H	20	13239	135	125	9518	112	109	67.5	62.5	1.10115e+06	56	54.5	694644
20	July_17	R020	H025	25	H	20	13373	137	127	8900	108	106	68.5	63.5	1.1535e+06	54	53	633471
21	July_17	D020	S025	25	S	20	11728	126	119	9387	116	105	63	59.5	931442	58	52.5	667618
21	July_17	R020	S025	25	S	20	11922	127	120	8704	115	98	63.5	60	954679	57.5	49	576556
22	July_17	D020	H100	100	H	20	11662	126	118	8849	115	101	63	59	915853	57.5	50.5	612395
22	July_17	R020	H100	100	H	20	12065	127	122	9004	118	100	63.5	61	986767	59	50	615990
23	July_17	D020	S100	100	S	20	9690	120	102	7203	106	87	60	51	651738	53	43.5	418828
23	July_17	R020	S100	100	S	20	11290	123	117	6658	105	79	61.5	58.5	878958	52.5	39.5	342086
24	July_17	D020	H150	150	H	20	11572	132	113	6901	107	86	66	56.5	879877	53.5	43	413116
24	July_17	R020	H150	150	H	20	13328	136	127	8839	114	98	68	63.5	1.14508e+06	57	49	571542
26	July_17	D020	H200	200	H	20	12653	134	121	5337	100	75	67	60.5	1.02416e+06	50	37.5	293639
26	July_17	R020	H200	200	H	20	12928	130	127	8112	116	94	65	63.5	1.09457e+06	58	47	535063
27	July_17	D020	S200	200	S	20	13829	139	127	10305	123	106	69.5	63.5	1.17034e+06	61.5	53	721453
27	July_17	R020	S200	200	S	20	13380	133	129	8987	126	96	66.5	64.5	1.15537e+06	63	48	606184
28	July_17	D020	Cont	0	TCM	20	10842	120	116	9534	114	107	60	58	842924	57	53.5	681340
28	July_17	R020	Cont	0	TCM	20	10820	120	118	9592	112	109	60	59	872241	56	54.5	694644
30	July_23	D020	H050	50	H	20	11574	123	121	7738	103	97	61.5	60.5	940085	51.5	48.5	505909
30	July_23	R020	H050	50	H	20	11854	125	121	8203	105	101	62.5	60.5	955371	52.5	50.5	559144
31	July_23	D020	S050	50	S	20	10692	118	116	7068	105	88	59	58	828875	52.5	44	424469
31	July_23	R020	S050	50	S	20	11093	121	117	8160	109	96	60.5	58.5	864666	54.5	48	524397
32	July_23	D020	H025	25	H	20	12427	127	125	8656	106	104	63.5	62.5	1.03589e+06	53	52	598500
32	July_23	R020	H025	25	H	20	12565	128	125	8360	104	103	64	62.5	1.04405e+06	52	51.5	575969
33	July_23	D020	S025	25	S	20	10588	119	113	8679	109	103	59.5	56.5	793223	54.5	51.5	603660
33	July_23	R020	S025	25	S	20	11111	122	117	7950	108	97	61	58.5	871812	54	48.5	530467
35	July_23	D020	H100	100	H	20	11749	126	119	7413	100	96	63	59.5	931442	50	48	481098
35	July_23	R020	H100	100	H	20	12289	129	123	7976	103	99	64.5	61.5	1.01881e+06	51.5	49.5	526986
36	July_23	D020	S100	100	S	20	13703	132	130	9217	113	104	66	65	1.16453e+06	56.5	52	638023
36	July_23	R020	S100	100	S	20	13483	133	130	9426	121	103	66.5	65	1.17336e+06	60.5	51.5	670118
38	July_23	D020	H150	150	H	20	11665	126	120	5552	95	77	63	60	947162	47.5	38.5	294033
38	July_23	R020	H150	150	H	20	11241	122	118	7519	109	89	61	59	886778	54.5	44.5	450711
40	July_23	D020	S150	150	S	20	9107	129	93	4781	105	58	64.5	46.5	582434	52.5	29	184390
40	July_23	R020	S150	150	S	20	11152	124	116	7658	118	89	62	58	871022	59	44.5	487925
41	July_23	D020	H200	200	H	20	12299	129	120	6717	98	90	64.5	60	969714	49	45	414383
41	July_23	R020	H200	200	H	20	13076	131	127	8635	117	108	65.5	63.5	1.10299e+06	58.5	54	712401
42	July_23	D020	H200	200	H	20	11055	124	114	6099	94	83	62	57	841245	47	41.5	338046
42	July_23	R020	H200	200	H	20	11506	124	119	5925	110	71	62	59.5	916657	55	35.5	289468
43	July_23	D020	Cont	0	TCM	20	11161	121	118	9876	116	110	60.5	59	879510	58	55	732714
43	July_23	R020	Cont	0	TCM	20	11169	121	119	9898	116	109	60.5	59.5	894480	58	54.5	719453
44	July_30	D020	H050	50	H	20	11161	119	117	7694	104	97	59.5	58.5	850374	52	48.5	510820
44	July_30	R020	H050	50	H	20	11096	120	118	7684	102	95	60	59	872241	51	47.5	480550
46	July_30	D020	S050	50	S	20	10625	117	116	7459	105	94	58.5	58	821851	52.5	47	484324
46	July_30	R020	S050	50	S	20	11219	121	119	7522	101	95	60.5	59.5	894480	50.5	47.5	475839
47	July_30	D020	H025	25	H	20	12139	125	123	8840	107	106	62.5	61.5	987215	53.5	53	627606
47	July_30	R020	H025	25	H	20	12198	126	124	9340	110	109	63	62	1.01136e+06	55	54.5	682240
48	July_30	D020	S025	25	S	20	11998	125	122	9556	112	109	62.5	61	971228	56	54.5	694644
48	July_30	R020	S025	25	S	20	12213	126	125	8940	108	106	63	62.5	1.02774e+06	54	53	633471
49	July_30	D020	H100	100	H	20	11643	124	120	7468	102	95	62	60	932128	51	47.5	480550
49	July_30	R020	H100	100	H	20	12278	129	122	7520	102	95	64.5	61	1.00231e+06	51	47.5	480550
51	July_30	D020	S100	100	S	20	11177	125	112	6421	103	84	62.5	56	818535	51.5	42	379391
51	July_30	R020	S100	100	S	20	11905	128	119	7157	116	90	64	59.5	946227	58	45	490495
52	July_30	D020	S100	100	S	20	13207	134	125	9633	123	103	67	62.5	1.09299e+06	61.5	51.5	681194
52	July_30	R020	S100	100	S	20	14209	137	132	9308	112	105	68.5	66	1.24612e+06	56	52.5	644596
53	July_30	D020	H150	150	H	20	11354	123	118	6921	99	92	61.5	59	894047	49.5	46	437424
53	July_30	R020	H150	150	H	20	11849	126	120	9029	113	107	63	60	947162	56.5	53.5	675363
55	July_30	D020	H150	150	H	20	11273	126	112	5397	98	72	63	56	825083	49	36	265205
55	July_30	R020	H150	150	H	20	11441	128	114	6769	113	83	64	57	868382	56.5	41.5	406374
56	July_30	D020	S150	150	S	20	9193	134	92	5200	115	62	67	46	592068	57.5	31	230766
56	July_30	R020	S150	150	S	20	12594	130	123	10416	130	124	65	61.5	1.0267e+06	65	62	1.04347e+06
57	July_30	D020	S150	150	S	20	13456	139	125	10868	124	113	69.5	62.5	1.13377e+06	62	56.5	826551
57	July_30	R020	S150	150	S	20	13664	135	130	9281	128	104	67.5	65	1.191e+06	64	52	722716
58	July_30	D020	H200	200	H	20	10196	135	94	4864	102	82	67.5	47	622703	51	41	358030
58	July_30	R020	H200	200	H	20	12523	133	119	7645	126	83	66.5	59.5	983189	63	41.5	453125
59	July_30	D020	H200	200	H	20	9965	134	95	4780	98	64	67	47.5	631311	49	32	209545
59	July_30	R020	H200	200	H	20	12707	130	125	7361	117	103	65	62.5	1.06036e+06	58.5	51.5	647965
60	July_30	D020	S200	200	S	20	9281	129	94	5420	120	66	64.5	47	595027	60	33	272873
60	July_30	R020	S200	200	S	20	12070	126	123	11703	125	120	63	61.5	995112	62.5	60	939645
61	July_30	D020	Cont	0	TCM	20	10779	121	115	9598	113	108	60.5	57.5	835357	56.5	54	688046
61	July_30	R020	Cont	0	TCM	20	10979	121	117	9572	113	109	60.5	58.5	864666	56.5	54.5	700846
62	Aug_12	D020	Cont	0	TCM	20	10810	122	114	9340	110	109	61	57	827677	55	54.5	682240
62	Aug_12	R020	Cont	0	TCM	20	10810	122	114	9338	111	108	61	57	827677	55.5	54	675868
63	Aug_12	D020	H050	50	H	20	12716	130	123	7892	101	100	65	61.5	1.0267e+06	50.5	50	527245
63	Aug_12	R020	H050	50	H	20	13100	132	124	9148	111	104	66	62	1.05952e+06	55.5	52	626731
65	Aug_12	D020	S050	50	S	20	10625	117	116	7459	105	94	58.5	58	821851	52.5	47	484324
65	Aug_12	R020	S050	50	S	20	11219	121	119	7522	101	95	60.5	59.5	894480	50.5	47.5	475839
66	Aug_12	D020	S050	50	S	20	10625	117	116	7459	105	94	58.5	58	821851	52.5	47	484324
66	Aug_12	R020	S050	50	S	20	11219	121	119	7522	101	95	60.5	59.5	894480	50.5	47.5	475839
67	Aug_12	D020	H025	25	H	20	12202	126	124	9271	111	107	63	62	1.01136e+06	55.5	53.5	663410
67	Aug_12	R020	H025	25	H	20	12638	129	126	8477	107	102	64.5	63	1.06911e+06	53.5	51	581133
69	Aug_12	D020	S025	25	S	20	12070	125	123	9334	111	108	62.5	61.5	987215	55.5	54	675868
69	Aug_12	R020	S025	25	S	20	12272	126	125	9022	109	106	63	62.5	1.02774e+06	54.5	53	639337
70	Aug_12	D020	H100	100	H	20	12351	128	124	6203	103	80	64	62	1.02741e+06	51.5	40	344119
70	Aug_12	R020	H100	100	H	20	12502	127	126	8929	112	101	63.5	63	1.05253e+06	56	50.5	596420
72	Aug_12	D020	S100	100	S	20	12644	129	125	7772	113	89	64.5	62.5	1.05221e+06	56.5	44.5	467250
72	Aug_12	R020	S100	100	S	20	12756	130	126	8208	117	97	65	63	1.0774e+06	58.5	48.5	574673
73	Aug_12	D020	S200	200	S	20	8384	123	89	6030	121	67	61.5	44.5	508600	60.5	33.5	283548
73	Aug_12	R020	S200	200	S	20	12489	130	123	9012	126	116	65	61.5	1.0267e+06	63	58	885070
74	Aug_12	D020	H150	150	H	20	11289	123	117	6407	93	86	61.5	58.5	878958	46.5	43	359063
74	Aug_12	R020	H150	150	H	20	11292	121	120	7057	109	87	60.5	60	909576	54.5	43.5	430682
76	Aug_12	D020	S200	200	S	20	4722	140	68	3832	122	51	70	34	337938	61	25.5	165650
76	Aug_12	R020	S200	200	S	20	12573	128	126	8119	123	92	64	63	1.06082e+06	61.5	46	543466
77	Aug_12	D020	S150	150	S	20	12042	131	117	5832	113	78	65.5	58.5	936126	56.5	39	358888
77	Aug_12	R020	S150	150	S	20	12213	126	125	8562	125	103	63	62.5	1.02774e+06	62.5	51.5	692270
78	Oct_6	D020	Cont	0	TCM	20	11997	125	123	10748	118	117	62.5	61.5	987215	59	58.5	843228
78	Oct_6	R020	Cont	0	TCM	20	11997	125	123	10748	118	117	62.5	61.5	987215	59	58.5	843228
79	Oct_6	D020	H050	50	H	20	12717	129	126	8841	108	105	64.5	63	1.06911e+06	54	52.5	621575
79	Oct_6	R020	H050	50	H	20	12790	132	123	8009	104	98	66	61.5	1.0425e+06	52	49	521407
80	Oct_6	D020	H025	25	H	20	12070	125	123	9638	114	109	62.5	61.5	987215	57	54.5	707048
80	Oct_6	R020	H025	25	H	20	12696	131	124	9073	111	105	65.5	62	1.05149e+06	55.5	52.5	638841
81	Oct_6	D020	S025	25	S	20	10559	117	115	8124	103	101	58.5	57.5	807742	51.5	50.5	548493
81	Oct_6	R020	S025	25	S	20	10820	119	117	8025	104	98	59.5	58.5	850374	52	49	521407
83	Oct_6	D020	H100	100	H	20	12706	136	119	7332	98	96	68	59.5	1.00537e+06	49	48	471476
83	Oct_6	R020	H100	100	H	20	12997	137	125	6989	101	93	68.5	62.5	1.11746e+06	50.5	46.5	456014
84	Oct_6	D020	S100	100	S	20	11177	125	112	6421	103	84	62.5	56	818535	51.5	42	379391
84	Oct_6	R020	S100	100	S	20	11905	128	119	7157	116	90	64	59.5	946227	58	45	490495
85	Oct_6	D020	H150	150	H	20	11273	126	112	5397	98	72	63	56	825083	49	36	265205
85	Oct_6	R020	H150	150	H	20	11437	128	114	6769	113	83	64	57	868382	56.5	41.5	406374
87	Oct_6	D020	S150	150	S	20	11339	136	108	6384	113	75	68	54	828090	56.5	37.5	331812
87	Oct_6	R020	S150	150	S	20	12865	129	128	8441	124	101	64.5	64	1.10332e+06	62	50.5	660322
88	Oct_6	D020	S150	150	S	20	12502	127	126	8694	113	102	63.5	63	1.05253e+06	56.5	51	613720
88	Oct_6	R020	S150	150	S	20	12202	126	124	10958	120	117	63	62	1.01136e+06	60	58.5	857520
89	Oct_6	D020	H200	200	H	20	7221	124	82	5009	105	64	62	41	435252	52.5	32	224513
89	Oct_6	R020	H200	200	H	20	11425	125	117	7320	108	90	62.5	58.5	893250	54	45	456667
90	Oct_6	D020	S200	200	S	20	6767	118	76	3965	113	50	59	38	355796	56.5	25	147472
90	Oct_6	R020	S200	200	S	20	10172	116	112	6439	108	78	58	56	759601	54	39	343008
91	Oct_6	D020	S050	50	S	20	12132	127	122	7318	98	91	63.5	61	986767	49	45.5	423643
91	Oct_6	R020	S050	50	S	20	12427	127	125	7823	102	97	63.5	62.5	1.03589e+06	51	48.5	500997
92	Oct_14	D020	H050	50	H	20	11632	126	118	8388	113	95	63	59	915853	56.5	47.5	532374
92	Oct_14	R020	H050	50	H	20	11772	125	121	9320	115	103	62.5	60.5	955371	57.5	51.5	636889
93	Oct_14	D020	S050	50	S	20	12463	130	122	8618	108	101	65	61	1.01008e+06	54	50.5	575119
93	Oct_14	R020	S050	50	S	20	12852	132	125	8896	111	101	66	62.5	1.07668e+06	55.5	50.5	591095
95	Oct_14	D020	H025	25	H	20	11882	125	121	9022	109	106	62.5	60.5	955371	54.5	53	639337
95	Oct_14	R020	H025	25	H	20	12730	132	123	9395	111	109	66	61.5	1.0425e+06	55.5	54.5	688442
96	Oct_14	D020	S025	25	S	20	12422	128	124	8363	106	101	64	62	1.02741e+06	53	50.5	564469
96	Oct_14	R020	S025	25	S	20	12640	128	127	8962	112	103	64	63.5	1.07773e+06	56	51.5	620274
97	Oct_14	D020	H100	100	H	20	12334	130	121	8522	109	101	65	60.5	993586	54.5	50.5	580444
97	Oct_14	R020	H100	100	H	20	12831	131	125	8610	115	97	65.5	62.5	1.06852e+06	57.5	48.5	564849
98	Oct_14	D020	S100	100	S	20	11238	126	115	6885	103	86	63	57.5	869876	51.5	43	397672
98	Oct_14	R020	S100	100	S	20	12136	126	123	7563	113	91	63	61.5	995112	56.5	45.5	488486
99	Oct_14	D020	H150	150	H	20	13355	133	130	7442	104	94	66.5	65	1.17336e+06	52	47	479712
99	Oct_14	R020	H150	150	H	20	12845	133	124	8622	118	95	66.5	62	1.06755e+06	59	47.5	555931
100	Oct_14	D020	S150	150	S	20	11789	124	122	6280	116	84	62	61	963458	58	42	427275
100	Oct_14	R020	S150	150	S	20	11923	125	122	8031	119	101	62.5	61	971228	59.5	50.5	633696
101	Oct_14	D020	H200	200	H	20	9745	121	104	5643	99	76	60.5	52	683193	49.5	38	298506
101	Oct_14	R020	H200	200	H	20	10820	119	117	7939	109	95	59.5	58.5	850374	54.5	47.5	513529
102	Oct_14	D020	S200	200	S	20	5296	132	59	4700	123	54	66	29.5	239866	61.5	27	187234
102	Oct_14	R020	S200	200	S	20	12027	130	119	8055	128	86	65	59.5	961011	64	43	494195
103	Oct_20	D020	Cont	0	TCM	20	12573	128	126	10958	120	117	64	63	1.06082e+06	60	58.5	857520
103	Oct_20	R020	Cont	0	TCM	20	12563	129	125	10958	120	117	64.5	62.5	1.05221e+06	60	58.5	857520
104	Oct_20	D020	Cont	0	TCM	20	12707	130	125	11226	122	117	65	62.5	1.06036e+06	61	58.5	871812
104	Oct_20	R020	Cont	0	TCM	20	12710	130	125	11160	120	119	65	62.5	1.06036e+06	60	59.5	887088
105	Oct_20	D020	S200	200	S	20	11075	136	106	6321	122	64	68	53	797704	61	32	260862
105	Oct_20	R020	S200	200	S	20	12463	130	123	9160	128	96	65	61.5	1.0267e+06	64	48	615806
106	Oct_20	D020	H200	200	H	20	11055	124	114	6099	94	83	62	57	841245	47	41.5	338046
106	Oct_20	R020	H200	200	H	20	11506	124	119	5925	110	171	62	59.5	916657	55	85.5	1.6791e+06
107	Oct_20	D020	S025	25	S	20	13005	130	128	10749	119	116	65	64	1.11187e+06	59.5	58	835900
107	Oct_20	R020	S025	25	S	20	13302	131	130	9941	118	109	65.5	65	1.15571e+06	59	54.5	731857
2	June_25	D025	H025	25	H	25	11997	125	123	9073	112	105	62.5	61.5	987215	56	52.5	644596
2	June_25	R025	H025	25	H	25	12556	128	125	9122	112	106	64	62.5	1.04405e+06	56	53	656933
3	June_25	D025	H025	25	H	25	12427	127	125	9325	112	106	63.5	62.5	1.03589e+06	56	53	656933
3	June_25	R025	H025	25	H	25	12427	127	125	9273	110	109	63.5	62.5	1.03589e+06	55	54.5	682240
4	June_25	D025	S150	150	S	25	10096	138	94	6381	115	71	69	47	636541	57.5	35.5	302626
4	June_25	R025	S150	150	S	25	12852	131	125	8374	121	88	65.5	62.5	1.06852e+06	60.5	44	489150
5	June_25	D025	S025	25	S	25	11998	125	122	9340	110	109	62.5	61	971228	55	54.5	682240
5	June_25	R025	S025	25	S	25	12213	126	125	9103	109	107	63	62.5	1.02774e+06	54.5	53.5	651456
6	June_25	D025	H150	150	H	25	11335	127	114	5892	103	72	63.5	57	861598	51.5	36	278736
6	June_25	R025	H150	150	H	25	12565	128	125	10293	116	114	64	62.5	1.04405e+06	58	57	786971
8	June_25	D025	S150	150	S	25	12427	127	125	9064	115	104	63.5	62.5	1.03589e+06	57.5	52	649316
8	June_25	R025	S150	150	S	25	12132	127	122	11297	122	118	63.5	61	986767	61	59	886778
9	June_25	D025	H100	100	H	25	12351	128	124	8712	117	102	64	62	1.02741e+06	58.5	51	635444
9	June_25	R025	H100	100	H	25	12502	127	126	10681	119	114	63.5	63	1.05253e+06	59.5	57	807324
10	June_25	D025	H100	100	H	25	12427	127	125	7417	105	93	63.5	62.5	1.03589e+06	52.5	46.5	474074
10	June_25	R025	H100	100	H	25	12565	128	125	10055	120	106	64	62.5	1.04405e+06	60	53	703857
12	June_25	D025	S100	100	S	25	10690	133	99	5538	104	68	66.5	49.5	680477	52	34	251040
12	June_25	R025	S100	100	S	25	12622	133	122	9258	118	100	66.5	61	1.03339e+06	59	50	615990
13	June_25	D025	S200	200	S	25	12528	134	120	6231	119	67	67	60	1.0073e+06	59.5	33.5	278861
13	June_25	R025	S200	200	S	25	12638	129	125	8218	120	94	64.5	62.5	1.05221e+06	60	47	553514
14	June_25	D025	Cont	0	TCM	25	11746	125	120	10967	119	116	62.5	60	939645	59.5	58	835900
14	June_25	R025	Cont	0	TCM	25	11899	126	121	11049	124	112	63	60.5	963014	62	56	811987
15	June_25	D025	H050	50	H	25	12563	129	125	8120	105	99	64.5	62.5	1.05221e+06	52.5	49.5	537219
15	June_25	R025	H050	50	H	25	12703	128	127	8375	107	102	64	63.5	1.07773e+06	53.5	51	581133
16	July_17	D025	H050	50	H	25	12824	132	123	7615	99	98	66	61.5	1.0425e+06	49.5	49	496339
16	July_17	R025	H050	50	H	25	13100	132	124	9344	112	106	66	62	1.05952e+06	56	53	656933
17	July_17	D025	H050	50	H	25	11161	121	118	8007	102	101	60.5	59	879510	51	50.5	543168
17	July_17	R025	H050	50	H	25	11193	121	119	7670	100	98	60.5	59.5	894480	50	49	501353
18	July_17	D025	S050	50	S	25	13205	135	125	9951	117	109	67.5	62.5	1.10115e+06	58.5	54.5	725655
18	July_17	R025	S050	50	S	25	14126	139	130	8803	113	101	69.5	65	1.22629e+06	56.5	50.5	601745
19	July_17	D025	S050	50	S	25	11101	121	118	7993	105	97	60.5	59	879510	52.5	48.5	515732
19	July_17	R025	S050	50	S	25	11228	121	120	8584	108	102	60.5	60	909576	54	51	586564
20	July_17	D025	H025	25	H	25	13272	135	127	9334	111	108	67.5	63.5	1.13667e+06	55.5	54	675868
20	July_17	R025	H025	25	H	25	13396	137	127	9022	108	107	68.5	63.5	1.1535e+06	54	53.5	645480
21	July_17	D025	S025	25	S	25	11811	125	120	9258	116	103	62.5	60	939645	58	51.5	642427
21	July_17	R025	S025	25	S	25	11770	125	120	9015	116	99	62.5	60	939645	58	49.5	593499
22	July_17	D025	H100	100	H	25	11649	125	119	8573	112	100	62.5	59.5	924050	56	50	584668
22	July_17	R025	H100	100	H	25	11994	126	122	9121	118	101	63	61	978997	59	50.5	628371
23	July_17	D025	S100	100	S	25	9556	122	101	7000	104	84	61	50.5	649672	52	42	383074
23	July_17	R025	S100	100	S	25	11022	121	117	6875	107	78	60.5	58.5	864666	53.5	39	339832
24	July_17	D025	H150	150	H	25	11590	132	112	6337	101	80	66	56	864373	50.5	40	337437
24	July_17	R025	H150	150	H	25	13285	136	127	9073	116	99	68	63.5	1.14508e+06	58	49.5	593499
26	July_17	D025	H200	200	H	25	12683	134	121	5337	100	78	67	60.5	1.02416e+06	50	39	317600
26	July_17	R025	H200	200	H	25	12939	130	128	8505	117	97	65	64	1.11187e+06	58.5	48.5	574673
27	July_17	D025	S200	200	S	25	13392	137	126	10275	123	106	68.5	63	1.13541e+06	61.5	53	721453
27	July_17	R025	S200	200	S	25	13380	133	129	9081	126	96	66.5	64.5	1.15537e+06	63	48	606184
28	July_17	D025	Cont	0	TCM	25	10827	119	117	9534	114	107	59.5	58.5	850374	57	53.5	681340
28	July_17	R025	Cont	0	TCM	25	10780	120	117	9592	112	109	60	58.5	857520	56	54.5	694644
30	July_23	D025	H050	50	H	25	11645	123	121	7404	101	95	61.5	60.5	940085	50.5	47.5	475839
30	July_23	R025	H050	50	H	25	11772	125	121	8399	105	102	62.5	60.5	955371	52.5	51	570271
31	July_23	D025	S050	50	S	25	10692	118	116	6749	105	87	59	58	828875	52.5	43.5	414877
31	July_23	R025	S050	50	S	25	11093	121	117	8376	109	98	60.5	58.5	864666	54.5	49	546475
32	July_23	D025	H025	25	H	25	12427	127	125	8482	106	103	63.5	62.5	1.03589e+06	53	51.5	587045
32	July_23	R025	H025	25	H	25	12565	128	125	8482	105	104	64	62.5	1.04405e+06	52.5	52	592853
33	July_23	D025	S025	25	S	25	10591	119	114	8611	108	102	59.5	57	807324	54	51	586564
33	July_23	R025	S025	25	S	25	11064	123	115	8000	108	97	61.5	57.5	849165	54	48.5	530467
35	July_23	D025	H100	100	H	25	11812	126	120	6670	96	90	63	60	947162	48	45	405927
35	July_23	R025	H100	100	H	25	12204	129	122	8167	104	100	64.5	61	1.00231e+06	52	50	542906
36	July_23	D025	S100	100	S	25	13703	132	130	8783	111	100	66	65	1.16453e+06	55.5	50	579448
36	July_23	R025	S100	100	S	25	13446	133	129	9708	120	105	66.5	64.5	1.15537e+06	60	52.5	690639
38	July_23	D025	H150	150	H	25	11526	125	119	5365	94	76	62.5	59.5	924050	47	38	283430
38	July_23	R025	H150	150	H	25	11248	122	118	7815	112	89	61	59	886778	56	44.5	463116
40	July_23	D025	S150	150	S	25	8924	129	93	4628	105	60	64.5	46.5	582434	52.5	30	197325
40	July_23	R025	S150	150	S	25	11149	123	116	8448	119	87	61.5	58	863997	59.5	43.5	470194
41	July_23	D025	H200	200	H	25	12299	129	120	6517	96	88	64.5	60	969714	48	44	388086
41	July_23	R025	H200	200	H	25	13039	131	127	8943	119	109	65.5	63.5	1.10299e+06	59.5	54.5	738059
42	July_23	D025	H200	200	H	25	10998	124	114	5960	94	81	62	57	841245	47	40.5	321951
42	July_23	R025	H200	200	H	25	11506	124	119	6221	112	74	62	59.5	916657	56	37	320164
43	July_23	D025	Cont	0	TCM	25	11163	121	118	9899	116	109	60.5	59	879510	58	54.5	719453
43	July_23	R025	Cont	0	TCM	25	11157	121	119	9898	116	109	60.5	59.5	894480	58	54.5	719453
44	July_30	D025	H050	50	H	25	11219	121	119	7352	102	95	60.5	59.5	894480	51	47.5	480550
44	July_30	R025	H050	50	H	25	11096	120	118	8102	105	98	60	59	872241	52.5	49	526420
46	July_30	D025	S050	50	S	25	10686	118	117	7167	103	92	59	58.5	843228	51.5	46	455097
46	July_30	R025	S050	50	S	25	11160	120	119	7826	102	97	60	59.5	887088	51	48.5	500997
47	July_30	D025	H025	25	H	25	12132	127	122	8592	106	104	63.5	61	986767	53	52	598500
47	July_30	R025	H025	25	H	25	12139	126	124	9579	112	110	63	62	1.01136e+06	56	55	707448
48	July_30	D025	S025	25	S	25	11998	125	122	9340	110	109	62.5	61	971228	55	54.5	682240
48	July_30	R025	S025	25	S	25	12213	126	125	9103	109	107	63	62.5	1.02774e+06	54.5	53.5	651456
49	July_30	D025	H100	100	H	25	11643	124	120	6974	99	92	62	60	932128	49.5	46	437424
49	July_30	R025	H100	100	H	25	12239	128	121	7900	104	98	64	60.5	978300	52	49	521407
51	July_30	D025	S100	100	S	25	11718	127	115	6240	105	83	63.5	57.5	876780	52.5	41.5	377604
51	July_30	R025	S100	100	S	25	11848	127	119	7516	116	92	63.5	59.5	938834	58	46	512537
52	July_30	D025	S100	100	S	25	13304	134	125	9179	120	101	67	62.5	1.09299e+06	60	50.5	639021
52	July_30	R025	S100	100	S	25	14045	135	132	9569	114	107	67.5	66	1.22793e+06	57	53.5	681340
53	July_30	D025	H150	150	H	25	11434	123	119	6353	97	91	61.5	59.5	909265	48.5	45.5	419320
53	July_30	R025	H150	150	H	25	11770	125	120	10354	116	113	62.5	60	939645	58	56.5	773226
55	July_30	D025	H150	150	H	25	11235	126	114	5073	97	68	63	57	854814	48.5	34	234143
55	July_30	R025	H150	150	H	25	11441	128	114	7041	116	82	64	57	868382	58	41	407171
56	July_30	D025	S150	150	S	25	9411	134	94	5063	115	63	67	47	618090	57.5	31.5	238270
56	July_30	R025	S150	150	S	25	12594	130	123	10416	130	124	65	61.5	1.0267e+06	65	62	1.04347e+06
57	July_30	D025	S150	150	S	25	13316	138	124	9788	120	106	69	62	1.10768e+06	60	53	703857
57	July_30	R025	S150	150	S	25	13486	134	130	9786	128	108	67	65	1.18218e+06	64	54	779379
58	July_30	D025	H200	200	H	25	10114	134	94	4720	102	81	67	47	618090	51	40.5	349351
58	July_30	R025	H200	200	H	25	12473	133	119	8288	127	86	66.5	59.5	983189	63.5	43	490334
59	July_30	D025	H200	200	H	25	10135	136	95	4603	97	63	68	47.5	640733	48.5	31.5	200976
59	July_30	R025	H200	200	H	25	12939	130	125	8071	117	100	65	62.5	1.06036e+06	58.5	50	610769
60	July_30	D025	S200	200	S	25	9464	129	96	5320	120	65	64.5	48	620617	60	32.5	264667
60	July_30	R025	S200	200	S	25	12070	126	122	11849	126	120	63	61	978997	63	60	947162
61	July_30	D025	Cont	0	TCM	25	10779	121	115	9572	113	108	60.5	57.5	835357	56.5	54	688046
61	July_30	R025	Cont	0	TCM	25	11087	122	118	9560	113	108	61	59	886778	56.5	54	688046
62	Aug_12	D025	Cont	0	TCM	25	10810	122	114	9340	110	109	61	57	827677	55	54.5	682240
62	Aug_12	R025	Cont	0	TCM	25	10810	122	114	9338	111	108	61	57	827677	55.5	54	675868
63	Aug_12	D025	H050	50	H	25	12824	132	123	7615	99	98	66	61.5	1.0425e+06	49.5	49	496339
63	Aug_12	R025	H050	50	H	25	13100	132	124	9344	112	106	66	62	1.05952e+06	56	53	656933
65	Aug_12	D025	S050	50	S	25	10686	118	117	7167	103	92	59	58.5	843228	51.5	46	455097
65	Aug_12	R025	S050	50	S	25	11160	120	119	7826	102	97	60	59.5	887088	51	48.5	500997
66	Aug_12	D025	S050	50	S	25	10686	118	117	7166	103	92	59	58.5	843228	51.5	46	455097
66	Aug_12	R025	S050	50	S	25	11160	120	119	7826	101	98	60	59.5	887088	50.5	49	506366
67	Aug_12	D025	H025	25	H	25	12349	126	125	9143	110	106	63	62.5	1.02774e+06	55	53	645202
67	Aug_12	R025	H025	25	H	25	12638	129	126	8560	107	103	64.5	63	1.06911e+06	53.5	51.5	592583
69	Aug_12	D025	S025	25	S	25	12070	125	123	9022	109	106	62.5	61.5	987215	54.5	53	639337
69	Aug_12	R025	S025	25	S	25	12272	126	125	9273	110	109	63	62.5	1.02774e+06	55	54.5	682240
70	Aug_12	D025	H100	100	H	25	12640	128	127	6181	101	79	64	63.5	1.07773e+06	50.5	39.5	329054
70	Aug_12	R025	H100	100	H	25	12573	128	126	9276	113	103	64	63	1.06082e+06	56.5	51.5	625812
72	Aug_12	D025	S100	100	S	25	12644	129	125	7369	110	85	64.5	62.5	1.05221e+06	55	42.5	414879
72	Aug_12	R025	S100	100	S	25	12756	130	126	8489	118	97	65	63	1.0774e+06	59	48.5	579585
73	Aug_12	D025	S200	200	S	25	8384	123	89	5777	121	65	61.5	44.5	508600	60.5	32.5	266872
73	Aug_12	R025	S200	200	S	25	12412	129	123	9376	126	116	64.5	61.5	1.01881e+06	63	58	885070
74	Aug_12	D025	H150	150	H	25	11358	123	118	6061	91	79	61.5	59	894047	45.5	39.5	296474
74	Aug_12	R025	H150	150	H	25	11220	122	118	7383	109	90	61	59	886778	54.5	45	460896
76	Aug_12	D025	S200	200	S	25	4331	140	66	3598	121	48	70	33	318352	60.5	24	145532
76	Aug_12	R025	S200	200	S	25	12500	128	125	8325	122	93	64	62.5	1.04405e+06	61	46.5	550829
77	Aug_12	D025	S150	150	S	25	12042	131	117	5540	113	74	65.5	58.5	936126	56.5	37	323023
77	Aug_12	R025	S150	150	S	25	12139	126	124	9551	125	112	63	62	1.01136e+06	62.5	56	818535
78	Oct_6	D025	Cont	0	TCM	25	11997	125	123	10748	118	117	62.5	61.5	987215	59	58.5	843228
78	Oct_6	R025	Cont	0	TCM	25	11997	125	123	10748	118	117	62.5	61.5	987215	59	58.5	843228
79	Oct_6	D025	H050	50	H	25	12717	129	126	8542	106	103	64.5	63	1.06911e+06	53	51.5	587045
79	Oct_6	R025	H050	50	H	25	12704	130	126	8072	104	100	65	63	1.0774e+06	52	50	542906
80	Oct_6	D025	H025	25	H	25	12126	127	122	9270	111	106	63.5	61	986767	55.5	53	651067
80	Oct_6	R025	H025	25	H	25	12691	132	123	9270	111	106	66	61.5	1.0425e+06	55.5	53	651067
81	Oct_6	D025	S025	25	S	25	10559	117	115	8014	103	100	58.5	57.5	807742	51.5	50	537686
81	Oct_6	R025	S025	25	S	25	10820	119	117	8177	105	100	59.5	58.5	850374	52.5	50	548126
83	Oct_6	D025	H100	100	H	25	12738	136	119	6951	94	93	68	59.5	1.00537e+06	47	46.5	424409
83	Oct_6	R025	H100	100	H	25	12966	137	125	7318	102	96	68.5	62.5	1.11746e+06	51	48	490720
84	Oct_6	D025	S100	100	S	25	11718	127	115	6240	105	83	63.5	57.5	876780	52.5	41.5	377604
84	Oct_6	R025	S100	100	S	25	11848	127	119	7516	116	92	63.5	59.5	938834	58	46	512537
85	Oct_6	D025	H150	150	H	25	11235	126	114	5073	97	68	63	57	854814	48.5	34	234143
85	Oct_6	R025	H150	150	H	25	11437	128	114	7041	116	82	64	57	868382	58	41	407171
87	Oct_6	D025	S150	150	S	25	11038	134	105	5865	109	72	67	52.5	771214	54.5	36	294973
87	Oct_6	R025	S150	150	S	25	12865	129	128	8777	125	103	64.5	64	1.10332e+06	62.5	51.5	692270
88	Oct_6	D025	S150	150	S	25	12427	127	125	8064	113	101	63.5	62.5	1.03589e+06	56.5	50.5	601745
88	Oct_6	R025	S150	150	S	25	12132	127	122	11297	122	118	63.5	61	986767	61	59	886778
89	Oct_6	D025	H200	200	H	25	7338	125	82	4743	105	63	62.5	41	438762	52.5	31.5	217551
89	Oct_6	R025	H200	200	H	25	11354	125	117	7778	112	93	62.5	58.5	893250	56	46.5	505679
90	Oct_6	D025	S200	200	S	25	6331	140	66	3965	113	50	70	33	318352	56.5	25	147472
90	Oct_6	R025	S200	200	S	25	10172	116	112	6732	108	78	58	56	759601	54	39	343008
91	Oct_6	D025	S050	50	S	25	12132	127	122	6657	95	89	63.5	61	986767	47.5	44.5	392821
91	Oct_6	R025	S050	50	S	25	12427	127	125	8053	103	99	63.5	62.5	1.03589e+06	51.5	49.5	526986
92	Oct_14	D025	H050	50	H	25	11641	125	119	8181	113	93	62.5	59.5	924050	56.5	46.5	510194
92	Oct_14	R025	H050	50	H	25	11772	125	121	9466	115	107	62.5	60.5	955371	57.5	53.5	687316
93	Oct_14	D025	S050	50	S	25	12697	132	122	8177	106	99	66	61	1.02562e+06	53	49.5	542335
93	Oct_14	R025	S050	50	S	25	12852	132	125	9137	111	103	66	62.5	1.07668e+06	55.5	51.5	614736
95	Oct_14	D025	H025	25	H	25	11887	125	121	8782	107	105	62.5	60.5	955371	53.5	52.5	615820
95	Oct_14	R025	H025	25	H	25	12730	132	123	9513	112	109	66	61.5	1.0425e+06	56	54.5	694644
96	Oct_14	D025	S025	25	S	25	12422	128	124	8069	103	101	64	62	1.02741e+06	51.5	50.5	548493
96	Oct_14	R025	S025	25	S	25	12640	128	127	9181	113	105	64	63.5	1.07773e+06	56.5	52.5	650352
97	Oct_14	D025	H100	100	H	25	12343	131	120	8074	107	98	65.5	60	984748	53.5	49	536448
97	Oct_14	R025	H100	100	H	25	12874	131	125	8853	116	98	65.5	62.5	1.06852e+06	58	49	581569
98	Oct_14	D025	S100	100	S	25	11538	127	116	6240	105	83	63.5	58	892095	52.5	41.5	377604
98	Oct_14	R025	S100	100	S	25	12136	126	123	7921	111	93	63	61.5	995112	55.5	46.5	501164
99	Oct_14	D025	H150	150	H	25	13355	133	130	7064	104	94	66.5	65	1.17336e+06	52	47	479712
99	Oct_14	R025	H150	150	H	25	12845	133	124	9045	118	98	66.5	62	1.06755e+06	59	49	591596
100	Oct_14	D025	S150	150	S	25	11789	124	122	5962	115	82	62	61	963458	57.5	41	403661
100	Oct_14	R025	S150	150	S	25	11707	123	122	8655	119	101	61.5	61	955688	59.5	50.5	633696
101	Oct_14	D025	H200	200	H	25	9629	121	103	5549	99	74	60.5	51.5	670118	49.5	37	283002
101	Oct_14	R025	H200	200	H	25	10947	119	116	8088	110	96	59.5	58	835900	55	48	529208
102	Oct_14	D025	S200	200	S	25	5377	135	59	4541	123	52	67.5	29.5	245318	61.5	26	173621
102	Oct_14	R025	S200	200	S	25	12027	130	119	8429	130	84	65	59.5	961011	65	42	478843
103	Oct_20	D025	Cont	0	TCM	25	12573	128	126	10958	120	117	64	63	1.06082e+06	60	58.5	857520
103	Oct_20	R025	Cont	0	TCM	25	12563	129	125	10958	120	117	64.5	62.5	1.05221e+06	60	58.5	857520
104	Oct_20	D025	Cont	0	TCM	25	12707	130	125	11226	122	117	65	62.5	1.06036e+06	61	58.5	871812
104	Oct_20	R025	Cont	0	TCM	25	12710	130	125	11160	120	119	65	62.5	1.06036e+06	60	59.5	887088
105	Oct_20	D025	S200	200	S	25	11075	136	106	6275	124	62	68	53	797704	62	31	248826
105	Oct_20	R025	S200	200	S	25	12361	130	123	9238	128	96	65	61.5	1.0267e+06	64	48	615806
106	Oct_20	D025	H200	200	H	25	10998	124	114	5960	94	81	62	57	841245	47	40.5	321951
106	Oct_20	R025	H200	200	H	25	11506	124	119	6221	112	74	62	59.5	916657	56	37	320164
107	Oct_20	D025	S025	25	S	25	13005	130	128	10491	117	114	65	64	1.11187e+06	58.5	57	793756
107	Oct_20	R025	S025	25	S	25	13302	131	130	10025	119	109	65.5	65	1.15571e+06	59.5	54.5	738059
2	June_25	D030	H025	25	H	30	11997	125	123	8971	112	102	62.5	61.5	987215	56	51	608289
2	June_25	R030	H025	25	H	30	12573	128	126	9459	115	107	64	63	1.06082e+06	57.5	53.5	687316
3	June_25	D030	H025	25	H	30	12349	126	125	9208	110	107	63	62.5	1.02774e+06	55	53.5	657433
3	June_25	R030	H025	25	H	30	12502	127	126	9334	111	108	63.5	63	1.05253e+06	55.5	54	675868
4	June_25	D030	S150	150	S	30	10059	137	94	6238	116	70	68.5	47	631928	58	35	296719
4	June_25	R030	S150	150	S	30	12852	131	125	8527	120	90	65.5	62.5	1.06852e+06	60	45	507408
5	June_25	D030	S025	25	S	30	11997	125	123	9012	109	106	62.5	61.5	987215	54.5	53	639337
5	June_25	R030	S025	25	S	30	12213	126	125	9155	110	107	63	62.5	1.02774e+06	55	53.5	657433
6	June_25	D030	H150	150	H	30	11354	125	116	5942	102	72	62.5	58	878046	51	36	276030
6	June_25	R030	H150	150	H	30	12573	128	126	10382	116	116	64	63	1.06082e+06	58	58	814827
8	June_25	D030	S150	150	S	30	12422	128	124	8694	113	102	64	62	1.02741e+06	56.5	51	613720
8	June_25	R030	S150	150	S	30	12070	126	122	11339	121	120	63	61	978997	60.5	60	909576
9	June_25	D030	H100	100	H	30	12349	126	125	8419	116	100	63	62.5	1.02774e+06	58	50	605549
9	June_25	R030	H100	100	H	30	12499	128	125	10748	118	117	64	62.5	1.04405e+06	59	58.5	843228
10	June_25	D030	H100	100	H	30	12426	128	125	7272	105	91	64	62.5	1.04405e+06	52.5	45.5	453903
10	June_25	R030	H100	100	H	30	12573	128	126	10186	119	109	64	63	1.06082e+06	59.5	54.5	738059
12	June_25	D030	S100	100	S	30	10608	131	98	5474	103	69	65.5	49	656772	51.5	34.5	255992
12	June_25	R030	S100	100	S	30	12684	133	122	9578	119	103	66.5	61	1.03339e+06	59.5	51.5	659041
13	June_25	D030	S200	200	S	30	12609	134	122	6103	118	66	67	61	1.04116e+06	59	33	268325
13	June_25	R030	S200	200	S	30	12638	129	125	8656	121	90	64.5	62.5	1.05221e+06	60.5	45	511637
14	June_25	D030	Cont	0	TCM	30	11767	125	120	10967	119	116	62.5	60	939645	59.5	58	835900
14	June_25	R030	Cont	0	TCM	30	11899	126	121	11049	124	112	63	60.5	963014	62	56	811987
15	June_25	D030	H050	50	H	30	12573	128	126	7892	103	98	64	63	1.06082e+06	51.5	49	516393
15	June_25	R030	H050	50	H	30	12703	128	127	8590	108	102	64	63.5	1.07773e+06	54	51	586564
16	July_17	D030	H050	50	H	30	12896	133	123	7513	101	96	66.5	61.5	1.0504e+06	50.5	48	485909
16	July_17	R030	H050	50	H	30	13159	132	123	9582	113	108	66	61.5	1.0425e+06	56.5	54	688046
17	July_17	D030	H050	50	H	30	11220	122	118	7725	101	98	61	59	886778	50.5	49	506366
17	July_17	R030	H050	50	H	30	11160	122	117	7892	101	100	61	58.5	871812	50.5	50	527245
18	July_17	D030	S050	50	S	30	13205	135	125	9561	117	107	67.5	62.5	1.10115e+06	58.5	53.5	699270
18	July_17	R030	S050	50	S	30	14193	139	130	8958	113	103	69.5	65	1.22629e+06	56.5	51.5	625812
19	July_17	D030	S050	50	S	30	11160	120	119	7763	104	97	60	59.5	887088	52	48.5	510820
19	July_17	R030	S050	50	S	30	11228	121	120	8774	108	104	60.5	60	909576	54	52	609792
20	July_17	D030	H025	25	H	30	13246	135	127	9083	109	107	67.5	63.5	1.13667e+06	54.5	53.5	651456
20	July_17	R030	H025	25	H	30	13396	137	127	9147	109	107	68.5	63.5	1.1535e+06	54.5	53.5	651456
21	July_17	D030	S025	25	S	30	11855	124	122	9002	114	101	62	61	963458	57	50.5	607070
21	July_17	R030	S025	25	S	30	11703	125	120	9227	117	101	62.5	60	939645	58.5	50.5	623046
22	July_17	D030	H100	100	H	30	11644	126	118	8220	112	97	63	59	915853	56	48.5	550114
22	July_17	R030	H100	100	H	30	11928	125	122	9390	119	103	62.5	61	971228	59.5	51.5	659041
23	July_17	D030	S100	100	S	30	9551	122	100	6628	103	82	61	50	636871	51.5	41	361540
23	July_17	R030	S100	100	S	30	10954	121	101	7082	109	80	60.5	50.5	644346	54.5	40	364165
24	July_17	D030	H150	150	H	30	11600	132	112	6050	98	78	66	56	864373	49	39	311248
24	July_17	R030	H150	150	H	30	13195	136	126	9520	116	105	68	63	1.12712e+06	58	52.5	667618
26	July_17	D030	H200	200	H	30	12755	133	122	5325	99	78	66.5	61	1.03339e+06	49.5	39	314424
26	July_17	R030	H200	200	H	30	12939	130	128	8765	120	97	65	64	1.11187e+06	60	48.5	589408
27	July_17	D030	S200	200	S	30	13403	135	126	10175	121	107	67.5	63	1.11884e+06	60.5	53.5	723176
27	July_17	R030	S200	200	S	30	12363	129	122	9114	126	96	64.5	61	1.00231e+06	63	48	606184
28	July_17	D030	Cont	0	TCM	30	10820	119	117	9513	113	108	59.5	58.5	850374	56.5	54	688046
28	July_17	R030	Cont	0	TCM	30	10780	120	117	9592	112	109	60	58.5	857520	56	54.5	694644
30	July_23	D030	H050	50	H	30	11695	123	121	7126	98	94	61.5	60.5	940085	49	47	452036
30	July_23	R030	H050	50	H	30	11772	125	121	8537	106	104	62.5	60.5	955371	53	52	598500
31	July_23	D030	S050	50	S	30	10883	119	117	6525	103	85	59.5	58.5	850374	51.5	42.5	388478
31	July_23	R030	S050	50	S	30	11093	121	117	8594	111	100	60.5	58.5	864666	55.5	50	579448
32	July_23	D030	H025	25	H	30	12427	127	125	8243	104	101	63.5	62.5	1.03589e+06	52	50.5	553818
32	July_23	R030	H025	25	H	30	12565	128	125	8658	106	105	64	62.5	1.04405e+06	53	52.5	610065
33	July_23	D030	S025	25	S	30	10591	119	114	8546	108	101	59.5	57	807324	54	50.5	575119
33	July_23	R030	S025	25	S	30	11064	123	115	8045	108	97	61.5	57.5	849165	54	48.5	530467
35	July_23	D030	H100	100	H	30	11812	126	120	6252	93	87	63	60	947162	46.5	43.5	367462
35	July_23	R030	H100	100	H	30	12158	129	121	8462	105	103	64.5	60.5	985943	52.5	51.5	581507
36	July_23	D030	S100	100	S	30	13733	135	131	8507	110	98	67.5	65.5	1.20939e+06	55	49	551488
36	July_23	R030	S100	100	S	30	13415	133	129	9955	121	107	66.5	64.5	1.15537e+06	60.5	53.5	723176
38	July_23	D030	H150	150	H	30	11492	124	119	5312	93	75	62	59.5	916657	46.5	37.5	273084
38	July_23	R030	H150	150	H	30	11343	123	119	7938	111	91	61.5	59.5	909265	55.5	45.5	479841
40	July_23	D030	S150	150	S	30	10435	127	104	4507	106	60	63.5	52	717070	53	30	199205
40	July_23	R030	S150	150	S	30	11149	123	116	9070	120	96	61.5	58	863997	60	48	577318
41	July_23	D030	H200	200	H	30	12299	129	120	6291	94	85	64.5	60	969714	47	42.5	354533
41	July_23	R030	H200	200	H	30	12989	130	128	9211	118	109	65	64	1.11187e+06	59	54.5	731857
42	July_23	D030	H200	200	H	30	11055	124	115	5717	99	80	62	57.5	856069	49.5	40	330755
42	July_23	R030	H200	200	H	30	11506	124	119	6549	113	76	62	59.5	916657	56.5	38	340719
43	July_23	D030	Cont	0	TCM	30	11165	122	118	9878	116	110	61	59	886778	58	55	732714
43	July_23	R030	Cont	0	TCM	30	11165	122	118	9853	116	109	61	59	886778	58	54.5	719453
44	July_30	D030	H050	50	H	30	11342	121	120	7038	99	92	60.5	60	909576	49.5	46	437424
44	July_30	R030	H050	50	H	30	11096	120	118	8271	107	98	60	59	872241	53.5	49	536448
46	July_30	D030	S050	50	S	30	10686	118	117	7043	103	90	59	58.5	843228	51.5	45	435525
46	July_30	R030	S050	50	S	30	11161	122	117	8085	105	99	61	58.5	871812	52.5	49.5	537219
47	July_30	D030	H025	25	H	30	12139	126	124	8299	104	102	63	62	1.01136e+06	52	51	564839
47	July_30	R030	H025	25	H	30	12136	126	123	9835	113	112	63	61.5	995112	56.5	56	739956
48	July_30	D030	S025	25	S	30	11997	125	123	9012	109	106	62.5	61.5	987215	54.5	53	639337
48	July_30	R030	S025	25	S	30	12213	126	125	9155	110	107	63	62.5	1.02774e+06	55	53.5	657433
49	July_30	D030	H100	100	H	30	11708	124	121	6510	95	90	62	60.5	947728	47.5	45	401698
49	July_30	R030	H100	100	H	30	12198	127	123	8067	105	99	63.5	61.5	1.00301e+06	52.5	49.5	537219
51	July_30	D030	S100	100	S	30	11776	127	116	5794	102	80	63.5	58	892095	51	40	340778
51	July_30	R030	S100	100	S	30	11772	127	119	7730	115	94	63.5	59.5	938834	57.5	47	530450
52	July_30	D030	S100	100	S	30	13382	136	126	8701	118	97	68	63	1.12712e+06	59	48.5	579585
52	July_30	R030	S100	100	S	30	13927	135	131	9837	116	109	67.5	65.5	1.20939e+06	58	54.5	719453
53	July_30	D030	H150	150	H	30	11434	123	119	6089	96	90	61.5	59.5	909265	48	45	405927
53	July_30	R030	H150	150	H	30	11643	125	120	10418	117	114	62.5	60	939645	58.5	57	793756
55	July_30	D030	H150	150	H	30	11359	127	113	4441	96	60	63.5	56.5	846549	48	30	180412
55	July_30	R030	H150	150	H	30	11441	128	114	7413	117	87	64	57	868382	58.5	43.5	462291
56	July_30	D030	S150	150	S	30	9639	134	96	5063	115	63	67	48	644672	57.5	31.5	238270
56	July_30	R030	S150	150	S	30	12497	130	123	11696	127	119	65	61.5	1.0267e+06	63.5	59.5	938834
57	July_30	D030	S150	150	S	30	13284	138	123	8178	116	90	69	61.5	1.08988e+06	58	45	490495
57	July_30	R030	S150	150	S	30	13526	134	129	10626	128	112	67	64.5	1.16406e+06	64	56	838180
58	July_30	D030	H200	200	H	30	10140	134	94	4629	102	79	67	47	618090	51	39.5	332312
58	July_30	R030	H200	200	H	30	12555	134	120	9318	127	91	67	60	1.0073e+06	63.5	45.5	549007
59	July_30	D030	H200	200	H	30	10301	135	96	4559	97	63	67.5	48	649483	48.5	31.5	200976
59	July_30	R030	H200	200	H	30	12564	130	124	8496	117	101	65	62	1.04347e+06	58.5	50.5	623046
60	July_30	D030	S200	200	S	30	9494	129	95	5320	120	65	64.5	47.5	607755	60	32.5	264667
60	July_30	R030	S200	200	S	30	12070	126	122	11849	126	120	63	61	978997	63	60	947162
61	July_30	D030	Cont	0	TCM	30	10779	121	115	9572	113	108	60.5	57.5	835357	56.5	54	688046
61	July_30	R030	Cont	0	TCM	30	11087	122	118	9560	113	108	61	59	886778	56.5	54	688046
62	Aug_12	D030	Cont	0	TCM	30	10810	122	114	9340	110	109	61	57	827677	55	54.5	682240
62	Aug_12	R030	Cont	0	TCM	30	10810	122	114	9338	111	108	61	57	827677	55.5	54	675868
63	Aug_12	D030	H050	50	H	30	12896	133	123	7513	101	96	66.5	61.5	1.0504e+06	50.5	48	485909
63	Aug_12	R030	H050	50	H	30	13159	132	123	9582	113	108	66	61.5	1.0425e+06	56.5	54	688046
65	Aug_12	D030	S050	50	S	30	10686	118	117	7043	103	90	59	58.5	843228	51.5	45	435525
65	Aug_12	R030	S050	50	S	30	11161	122	117	8085	105	99	61	58.5	871812	52.5	49.5	537219
66	Aug_12	D030	S050	50	S	30	10686	118	117	7043	103	90	59	58.5	843228	51.5	45	435525
66	Aug_12	R030	S050	50	S	30	11161	122	117	8085	105	99	61	58.5	871812	52.5	49.5	537219
67	Aug_12	D030	H025	25	H	30	12349	126	125	8905	109	105	63	62.5	1.02774e+06	54.5	52.5	627330
67	Aug_12	R030	H025	25	H	30	12563	129	125	8809	109	104	64.5	62.5	1.05221e+06	54.5	52	615438
69	Aug_12	D030	S025	25	S	30	12070	125	123	8900	108	106	62.5	61.5	987215	54	53	633471
69	Aug_12	R030	S025	25	S	30	12272	126	125	9340	110	109	63	62.5	1.02774e+06	55	54.5	682240
70	Aug_12	D030	H100	100	H	30	12422	128	124	6149	102	80	64	62	1.02741e+06	51	40	340778
70	Aug_12	R030	H100	100	H	30	12573	128	126	9527	114	106	64	63	1.06082e+06	57	53	668664
72	Aug_12	D030	S100	100	S	30	12644	129	125	7079	108	83	64.5	62.5	1.05221e+06	54	41.5	388393
72	Aug_12	R030	S100	100	S	30	12735	129	126	8889	118	99	64.5	63	1.06911e+06	59	49.5	603731
73	Aug_12	D030	S200	200	S	30	8384	123	89	5676	120	69	61.5	44.5	508600	60	34.5	298243
73	Aug_12	R030	S200	200	S	30	12354	128	123	9645	126	116	64	61.5	1.01091e+06	63	58	885070
74	Aug_12	D030	H150	150	H	30	11289	123	119	5540	91	75	61.5	59.5	909265	45.5	37.5	267212
74	Aug_12	R030	H150	150	H	30	11263	121	119	7670	109	92	60.5	59.5	894480	54.5	46	481608
76	Aug_12	D030	S200	200	S	30	4143	140	66	3446	121	48	70	33	318352	60.5	24	145532
76	Aug_12	R030	S200	200	S	30	12426	128	125	8606	122	94	64	62.5	1.04405e+06	61	47	562739
77	Aug_12	D030	S150	150	S	30	12042	131	117	5343	113	72	65.5	58.5	936126	56.5	36	305798
77	Aug_12	R030	S150	150	S	30	1270	125	123	10069	125	114	62.5	61.5	987215	62.5	57	848030
78	Oct_6	D030	Cont	0	TCM	30	11997	125	123	10748	118	117	62.5	61.5	987215	59	58.5	843228
78	Oct_6	R030	Cont	0	TCM	30	11997	125	123	10748	118	117	62.5	61.5	987215	59	58.5	843228
79	Oct_6	D030	H050	50	H	30	12717	129	126	8243	104	101	64.5	63	1.06911e+06	52	50.5	553818
79	Oct_6	R030	H050	50	H	30	12688	130	126	8542	106	103	65	63	1.0774e+06	53	51.5	587045
80	Oct_6	D030	H025	25	H	30	12065	127	122	9080	110	106	63.5	61	986767	55	53	645202
80	Oct_6	R030	H025	25	H	30	12691	132	123	9446	113	107	66	61.5	1.0425e+06	56.5	53.5	675363
81	Oct_6	D030	S025	25	S	30	10491	117	114	7893	103	98	58.5	57	793756	51.5	49	516393
81	Oct_6	R030	S025	25	S	30	10820	119	117	8261	105	101	59.5	58.5	850374	52.5	50.5	559144
83	Oct_6	D030	H100	100	H	30	12835	138	119	6467	92	90	69	59.5	1.02015e+06	46	45	389013
83	Oct_6	R030	H100	100	H	30	12966	137	125	7621	104	98	68.5	62.5	1.11746e+06	52	49	521407
84	Oct_6	D030	S100	100	S	30	11776	127	116	5794	102	80	63.5	58	892095	51	40	340778
84	Oct_6	R030	S100	100	S	30	11772	127	119	7730	115	94	63.5	59.5	938834	57.5	47	530450
85	Oct_6	D030	H150	150	H	30	11359	127	113	4441	96	60	63.5	56.5	846549	48	30	180412
85	Oct_6	R030	H150	150	H	30	11437	128	114	7413	117	87	64	57	868382	58.5	43.5	462291
87	Oct_6	D030	S150	150	S	30	11038	134	105	5677	109	70	67	52.5	771214	54.5	35	278814
87	Oct_6	R030	S150	150	S	30	12865	129	128	9193	125	106	64.5	64	1.10332e+06	62.5	53	733184
88	Oct_6	D030	S150	150	S	30	12422	128	124	8694	112	101	64	62	1.02741e+06	56	50.5	596420
88	Oct_6	R030	S150	150	S	30	12070	126	122	11339	121	120	63	61	978997	60.5	60	909576
89	Oct_6	D030	H200	200	H	30	7383	123	80	4628	105	60	61.5	40	410938	52.5	30	197325
89	Oct_6	R030	H200	200	H	30	11354	125	117	7952	114	93	62.5	58.5	893250	57	46.5	514709
90	Oct_6	D030	S200	200	S	30	6143	140	66	3965	113	50	70	33	318352	56.5	25	147472
90	Oct_6	R030	S200	200	S	30	10172	116	112	6890	108	82	58	56	759601	54	41	379090
91	Oct_6	D030	S050	50	S	30	12132	127	122	6384	94	86	63.5	61	986767	47	43	362924
91	Oct_6	R030	S050	50	S	30	12349	126	125	8273	105	101	63	62.5	1.02774e+06	52.5	50.5	559144
92	Oct_14	D030	H050	50	H	30	11641	125	119	7982	112	92	62.5	59.5	924050	56	46	494863
92	Oct_14	R030	H050	50	H	30	11772	125	121	9657	117	107	62.5	60.5	955371	58.5	53.5	699270
93	Oct_14	D030	S050	50	S	30	12842	132	125	7975	104	97	66	62.5	1.07668e+06	52	48.5	510820
93	Oct_14	R030	S050	50	S	30	12852	132	125	9522	113	107	66	62.5	1.07668e+06	56.5	53.5	675363
95	Oct_14	D030	H025	25	H	30	12132	127	121	8592	106	104	63.5	60.5	970657	53	52	598500
95	Oct_14	R030	H025	25	H	30	12730	132	123	9775	114	110	66	61.5	1.0425e+06	57	55	720081
96	Oct_14	D030	S025	25	S	30	12422	128	124	7952	102	100	64	62	1.02741e+06	51	50	532466
96	Oct_14	R030	S025	25	S	30	12640	128	127	9410	114	107	64	63.5	1.07773e+06	57	53.5	681340
97	Oct_14	D030	H100	100	H	30	12323	131	120	7782	105	97	65.5	60	984748	52.5	48.5	515732
97	Oct_14	R030	H100	100	H	30	12832	131	125	9164	116	100	65.5	62.5	1.06852e+06	58	50	605549
98	Oct_14	D030	S100	100	S	30	11707	123	122	6361	102	82	61.5	61	955688	51	41	358030
98	Oct_14	R030	S100	100	S	30	12136	126	123	8136	112	93	63	61.5	995112	56	46.5	505679
99	Oct_14	D030	H150	150	H	30	13355	133	130	6892	103	90	66.5	65	1.17336e+06	51.5	45	435525
99	Oct_14	R030	H150	150	H	30	12845	133	124	9475	119	100	66.5	62	1.06755e+06	59.5	50	621210
100	Oct_14	D030	S150	150	S	30	11789	124	122	5914	115	79	62	61	963458	57.5	39.5	374665
100	Oct_14	R030	S150	150	S	30	11707	123	122	9389	119	104	61.5	61	955688	59.5	52	671900
101	Oct_14	D030	H200	200	H	30	9658	122	103	5411	98	74	61	51.5	675656	49	37	280144
101	Oct_14	R030	H200	200	H	30	10690	119	115	8283	110	97	59.5	57.5	821550	55	48.5	540291
102	Oct_14	D030	S200	200	S	30	5377	135	59	4541	123	52	67.5	29.5	245318	61.5	26	173621
102	Oct_14	R030	S200	200	S	30	12027	130	119	8596	130	84	65	59.5	961011	65	42	478843
103	Oct_20	D030	Cont	0	TCM	30	12563	129	125	10958	120	117	64.5	62.5	1.05221e+06	60	58.5	857520
103	Oct_20	R030	Cont	0	TCM	30	12563	129	125	10958	120	117	64.5	62.5	1.05221e+06	60	58.5	857520
104	Oct_20	D030	Cont	0	TCM	30	12703	128	127	11160	120	119	64	63.5	1.07773e+06	60	59.5	887088
104	Oct_20	R030	Cont	0	TCM	30	12710	130	125	11160	120	119	65	62.5	1.06036e+06	60	59.5	887088
105	Oct_20	D030	S200	200	S	30	11075	136	106	6215	124	62	68	53	797704	62	31	248826
105	Oct_20	R030	S200	200	S	30	12363	129	122	9414	128	96	64.5	61	1.00231e+06	64	48	615806
106	Oct_20	D030	H200	200	H	30	11055	124	115	5717	99	80	62	57.5	856069	49.5	40	330755
106	Oct_20	R030	H200	200	H	30	11506	124	119	6549	113	76	62	59.5	916657	56.5	38	340719
107	Oct_20	D030	S025	25	S	30	13005	130	128	10289	116	114	65	64	1.11187e+06	58	57	786971
107	Oct_20	R030	S025	25	S	30	13302	131	130	10215	119	111	65.5	65	1.15571e+06	59.5	55.5	765393
2	June_25	D060	H025	25	H	60	11997	125	123	8547	109	101	62.5	61.5	987215	54.5	50.5	580444
2	June_25	R060	H025	25	H	60	12136	126	124	10116	115	113	63	62	1.01136e+06	57.5	56.5	766560
3	June_25	D060	H025	25	H	60	12352	127	125	8293	107	99	63.5	62.5	1.03589e+06	53.5	49.5	547451
3	June_25	R060	H025	25	H	60	12640	128	127	10161	115	113	64	63.5	1.07773e+06	57.5	56.5	766560
4	June_25	D060	S150	150	S	60	10266	137	96	6159	115	70	68.5	48	659105	57.5	35	294161
4	June_25	R060	S150	150	S	60	12638	129	125	8653	117	93	64.5	62.5	1.05221e+06	58.5	46.5	528254
5	June_25	D060	S025	25	S	60	12070	125	123	8360	104	103	62.5	61.5	987215	52	51.5	575969
5	June_25	R060	S025	25	S	60	12202	126	124	9898	113	112	63	62	1.01136e+06	56.5	56	739956
6	June_25	D060	H150	150	H	60	11552	127	116	5824	100	72	63.5	58	892095	50	36	270618
6	June_25	R060	H150	150	H	60	12573	128	126	10338	116	117	64	63	1.06082e+06	58	58.5	828936
8	June_25	D060	S150	150	S	60	12399	127	124	8017	112	99	63.5	62	1.01939e+06	56	49.5	573033
8	June_25	R060	S150	150	S	60	12070	125	123	11361	122	119	62.5	61.5	987215	61	59.5	901872
9	June_25	D060	H100	100	H	60	12502	127	126	8314	113	98	63.5	63	1.05253e+06	56.5	49	566529
9	June_25	R060	H100	100	H	60	12499	128	125	11506	123	120	64	62.5	1.04405e+06	61.5	60	924611
10	June_25	D060	H100	100	H	60	12427	127	125	7281	101	93	63.5	62.5	1.03589e+06	50.5	46.5	456014
10	June_25	R060	H100	100	H	60	12573	128	126	10559	117	115	64	63	1.06082e+06	58.5	57.5	807742
12	June_25	D060	S100	100	S	60	11242	132	109	5830	101	73	66	54.5	818688	50.5	36.5	280969
12	June_25	R060	S100	100	S	60	12691	132	123	9972	119	107	66	61.5	1.0425e+06	59.5	53.5	711223
13	June_25	D060	S200	200	S	60	12806	133	125	5626	120	66	66.5	62.5	1.08483e+06	60	33	272873
13	June_25	R060	S200	200	S	60	12638	129	125	9398	123	96	64.5	62.5	1.05221e+06	61.5	48	591751
14	June_25	D060	Cont	0	TCM	60	11767	125	120	10967	119	116	62.5	60	939645	59.5	58	835900
14	June_25	R060	Cont	0	TCM	60	11860	126	121	11070	123	112	63	60.5	963014	61.5	56	805439
15	June_25	D060	H050	50	H	60	12637	128	126	7162	103	92	64	63	1.06082e+06	51.5	46	455097
15	June_25	R060	H050	50	H	60	12703	128	127	9271	111	107	64	63.5	1.07773e+06	55.5	53.5	663410
16	July_17	D060	H050	50	H	60	12945	132	125	7393	100	94	66	62.5	1.07668e+06	50	47	461261
16	July_17	R060	H050	50	H	60	13159	132	123	10412	117	114	66	61.5	1.0425e+06	58.5	57	793756
17	July_17	D060	H050	50	H	60	11226	122	117	6851	94	93	61	58.5	871812	47	46.5	424409
17	July_17	R060	H050	50	H	60	11161	122	117	8718	107	105	61	58.5	871812	53.5	52.5	615820
18	July_17	D060	S050	50	S	60	13511	136	127	8336	113	97	68	63.5	1.14508e+06	56.5	48.5	555026
18	July_17	R060	S050	50	S	60	14132	138	130	9951	117	109	69	65	1.21747e+06	58.5	54.5	725655
19	July_17	D060	S050	50	S	60	11160	120	119	7436	104	92	60	59.5	887088	52	46	459516
19	July_17	R060	S050	50	S	60	11226	122	117	9395	111	109	61	58.5	871812	55.5	54.5	688442
20	July_17	D060	H025	25	H	60	13331	135	127	8416	106	102	67.5	63.5	1.13667e+06	53	51	575702
20	July_17	R060	H025	25	H	60	13301	132	129	9709	113	110	66	64.5	1.14669e+06	56.5	55	713765
21	July_17	D060	S025	25	S	60	11997	125	123	8694	117	98	62.5	61.5	987215	58.5	49	586583
21	July_17	R060	S025	25	S	60	11698	125	120	9491	117	104	62.5	60	939645	58.5	52	660608
22	July_17	D060	H100	100	H	60	11745	126	119	7219	106	90	63	59.5	931442	53	45	448211
22	July_17	R060	H100	100	H	60	11789	124	122	9781	118	107	62	61	963458	59	53.5	705246
23	July_17	D060	S100	100	S	60	9932	120	105	6038	96	81	60	52.5	690639	48	40.5	328801
23	July_17	R060	S100	100	S	60	10954	121	101	8534	111	95	60.5	50.5	644346	55.5	47.5	522952
24	July_17	D060	H150	150	H	60	12219	132	117	5998	97	78	66	58.5	943272	48.5	39	308072
24	July_17	R060	H150	150	H	60	12632	132	123	10014	118	107	66	61.5	1.0425e+06	59	53.5	705246
26	July_17	D060	H200	200	H	60	12859	130	125	5296	100	78	65	62.5	1.06036e+06	50	39	317600
26	July_17	R060	H200	200	H	60	12783	129	125	9586	119	104	64.5	62.5	1.05221e+06	59.5	52	671900
27	July_17	D060	S200	200	S	60	13403	135	126	9919	123	105	67.5	63	1.11884e+06	61.5	52.5	707905
27	July_17	R060	S200	200	S	60	12426	128	125	9293	127	96	64	62.5	1.04405e+06	63.5	48	610995
28	July_17	D060	Cont	0	TCM	60	10820	119	117	9513	113	108	59.5	58.5	850374	56.5	54	688046
28	July_17	R060	Cont	0	TCM	60	10756	119	117	9540	113	109	59.5	58.5	850374	56.5	54.5	700846
30	July_23	D060	H050	50	H	60	11854	125	122	6687	95	91	62.5	61	971228	47.5	45.5	410674
30	July_23	R060	H050	50	H	60	11920	124	123	9202	109	108	62	61.5	979317	54.5	54	663690
31	July_23	D060	S050	50	S	60	10958	120	117	6363	103	84	60	58.5	857520	51.5	42	379391
31	July_23	R060	S050	50	S	60	11093	121	117	9146	111	105	60.5	58.5	864666	55.5	52.5	638841
32	July_23	D060	H025	25	H	60	12352	127	125	7892	101	100	63.5	62.5	1.03589e+06	50.5	50	527245
32	July_23	R060	H025	25	H	60	12565	128	125	9022	108	107	64	62.5	1.04405e+06	54	53.5	645480
33	July_23	D060	S025	25	S	60	10671	121	114	8306	108	98	60.5	57	820893	54	49	541461
33	July_23	R060	S025	25	S	60	11096	123	116	8455	109	100	61.5	58	863997	54.5	50	569007
35	July_23	D060	H100	100	H	60	12048	127	121	5732	88	83	63.5	60.5	970657	44	41.5	316468
35	July_23	R060	H100	100	H	60	11998	127	121	9104	109	107	63.5	60.5	970657	54.5	53.5	651456
36	July_23	D060	S100	100	S	60	13760	135	131	8049	105	97	67.5	65.5	1.20939e+06	52.5	48.5	515732
36	July_23	R060	S100	100	S	60	13309	132	129	10081	119	109	66	64.5	1.14669e+06	59.5	54.5	738059
38	July_23	D060	H150	150	H	60	11401	122	119	5276	92	74	61	59.5	901872	46	37	262992
38	July_23	R060	H150	150	H	60	11240	122	118	8606	113	97	61	59	886778	56.5	48.5	555026
40	July_23	D060	S150	150	S	60	10996	127	112	4489	106	59	63.5	56	831632	53	29.5	192620
40	July_23	R060	S150	150	S	60	11109	123	115	9776	115	111	61.5	57.5	849165	57.5	55.5	739665
41	July_23	D060	H200	200	H	60	12388	129	121	5781	98	90	64.5	60.5	985943	49	45	414383
41	July_23	R060	H200	200	H	60	12945	130	128	9540	122	110	65	64	1.11187e+06	61	55	770613
42	July_23	D060	H200	200	H	60	11061	121	118	5187	98	73	60.5	59	879510	49	36.5	272623
42	July_23	R060	H200	200	H	60	11506	124	119	7379	114	84	62	59.5	916657	57	42	419909
43	July_23	D060	Cont	0	TCM	60	11169	121	119	9892	116	109	60.5	59.5	894480	58	54.5	719453
43	July_23	R060	Cont	0	TCM	60	11169	121	119	9856	116	109	60.5	59.5	894480	58	54.5	719453
44	July_30	D060	H050	50	H	60	11442	122	120	6260	93	87	61	60	917094	46.5	43.5	367462
44	July_30	R060	H050	50	H	60	11096	120	118	8858	109	104	60	59	872241	54.5	52	615438
46	July_30	D060	S050	50	S	60	10626	118	115	6448	100	86	59	57.5	814646	50	43	386090
46	July_30	R060	S050	50	S	60	11143	121	117	8593	107	103	60.5	58.5	864666	53.5	51.5	592583
47	July_30	D060	H025	25	H	60	12139	126	124	7802	103	98	63	62	1.01136e+06	51.5	49	516393
47	July_30	R060	H025	25	H	60	12136	126	123	10354	116	114	63	61.5	995112	58	57	786971
48	July_30	D060	S025	25	S	60	12070	125	123	8360	104	103	62.5	61.5	987215	52	51.5	575969
48	July_30	R060	S025	25	S	60	12202	126	124	9898	113	112	63	62	1.01136e+06	56.5	56	739956
49	July_30	D060	H100	100	H	60	11789	124	122	5715	90	82	62	61	963458	45	41	315909
49	July_30	R060	H100	100	H	60	12198	127	123	8946	109	104	63.5	61.5	1.00301e+06	54.5	52	615438
51	July_30	D060	S100	100	S	60	11868	127	118	5342	102	76	63.5	59	923122	51	38	307552
51	July_30	R060	S100	100	S	60	11772	127	119	8574	114	105	63.5	59.5	938834	57	52.5	656107
52	July_30	D060	S100	100	S	60	13492	136	128	6996	109	85	68	64	1.16319e+06	54.5	42.5	411108
52	July_30	R060	S100	100	S	60	13927	136	130	10641	119	113	68	65	1.19982e+06	59.5	56.5	793223
53	July_30	D060	H150	150	H	60	11434	123	119	5329	96	83	61.5	59.5	909265	48	41.5	345238
53	July_30	R060	H150	150	H	60	11506	124	119	10423	118	114	62	59.5	916657	59	57	800540
55	July_30	D060	H150	150	H	60	11220	128	112	4434	97	60	64	56	838180	48.5	30	182291
55	July_30	R060	H150	150	H	60	11441	128	114	8566	117	97	64	57	868382	58.5	48.5	574673
56	July_30	D060	S150	150	S	60	10507	132	103	5138	118	59	66	51.5	731038	59	29.5	214426
56	July_30	R060	S150	150	S	60	12410	129	123	11696	127	119	64.5	61.5	1.01881e+06	63.5	59.5	938834
57	July_30	D060	S150	150	S	60	13630	139	126	6128	114	82	69.5	63	1.15199e+06	57	41	400151
57	July_30	R060	S150	150	S	60	13530	133	130	11994	126	122	66.5	65	1.17336e+06	63	61	978997
58	July_30	D060	H200	200	H	60	10503	133	99	4637	102	79	66.5	49.5	680477	51	39.5	332312
58	July_30	R060	H200	200	H	60	12557	132	122	9571	129	91	66	61	1.02562e+06	64.5	45.5	557653
59	July_30	D060	H200	200	H	60	11599	131	112	4559	97	63	65.5	56	857825	48.5	31.5	200976
59	July_30	R060	H200	200	H	60	12564	130	124	9224	121	104	65	62	1.04347e+06	60.5	52	683193
60	July_30	D060	S200	200	S	60	9941	131	97	5170	118	57	65.5	48.5	643437	59	28.5	200135
60	July_30	R060	S200	200	S	60	12070	126	122	11156	123	116	63	61	978997	61.5	58	863997
61	July_30	D060	Cont	0	TCM	60	10854	121	115	9560	113	108	60.5	57.5	835357	56.5	54	688046
61	July_30	R060	Cont	0	TCM	60	11087	122	118	9549	113	108	61	59	886778	56.5	54	688046
62	Aug_12	D060	Cont	0	TCM	60	10810	122	114	9340	110	109	61	57	827677	55	54.5	682240
62	Aug_12	R060	Cont	0	TCM	60	10810	122	114	9332	110	109	61	57	827677	55	54.5	682240
63	Aug_12	D060	H050	50	H	60	12942	132	125	7403	100	94	66	62.5	1.07668e+06	50	47	461261
63	Aug_12	R060	H050	50	H	60	13159	132	123	10352	117	114	66	61.5	1.0425e+06	58.5	57	793756
65	Aug_12	D060	S050	50	S	60	10626	118	115	6448	100	86	59	57.5	814646	50	43	386090
65	Aug_12	R060	S050	50	S	60	11143	121	117	8593	107	103	60.5	58.5	864666	53.5	51.5	592583
66	Aug_12	D060	S050	50	S	60	10626	118	115	6444	100	86	59	57.5	814646	50	43	386090
66	Aug_12	R060	S050	50	S	60	11143	121	117	8593	107	103	60.5	58.5	864666	53.5	51.5	592583
67	Aug_12	D060	H025	25	H	60	12427	127	125	8014	103	100	63.5	62.5	1.03589e+06	51.5	50	537686
67	Aug_12	R060	H025	25	H	60	12500	128	125	9341	112	107	64	62.5	1.04405e+06	56	53.5	669386
69	Aug_12	D060	S025	25	S	60	12136	126	123	8361	105	102	63	61.5	995112	52.5	51	570271
69	Aug_12	R060	S025	25	S	60	12272	126	125	9717	112	111	63	62.5	1.02774e+06	56	55.5	720369
70	Aug_12	D060	H100	100	H	60	12640	128	127	5874	97	79	64	63.5	1.07773e+06	48.5	39.5	316022
70	Aug_12	R060	H100	100	H	60	12703	128	127	10557	118	114	64	63.5	1.07773e+06	59	57	800540
72	Aug_12	D060	S100	100	S	60	12681	130	125	6762	104	82	65	62.5	1.06036e+06	52	41	365050
72	Aug_12	R060	S100	100	S	60	12764	130	127	9391	119	101	65	63.5	1.09457e+06	59.5	50.5	633696
73	Aug_12	D060	S200	200	S	60	8601	127	89	5401	120	66	63.5	44.5	525140	60	33	272873
73	Aug_12	R060	S200	200	S	60	12354	128	123	10093	117	111	64	61.5	1.01091e+06	58.5	55.5	752529
74	Aug_12	D060	H150	150	H	60	11424	123	119	5473	90	75	61.5	59.5	909265	45	37.5	264275
74	Aug_12	R060	H150	150	H	60	11371	122	120	8373	112	97	61	60	917094	56	48.5	550114
76	Aug_12	D060	S200	200	S	60	4033	140	66	3312	124	48	70	33	318352	62	24	149140
76	Aug_12	R060	S200	200	S	60	12351	128	124	9013	120	95	64	62	1.02741e+06	60	47.5	565353
77	Aug_12	D060	S150	150	S	60	11992	128	121	5069	113	72	64	60.5	978300	56.5	36	305798
77	Aug_12	R060	S150	150	S	60	12070	125	123	10616	125	118	62.5	61.5	987215	62.5	59	908585
78	Oct_6	D060	Cont	0	TCM	60	11997	125	123	10748	118	117	62.5	61.5	987215	59	58.5	843228
78	Oct_6	R060	Cont	0	TCM	60	11997	125	123	10748	118	117	62.5	61.5	987215	59	58.5	843228
79	Oct_6	D060	H050	50	H	60	12743	129	126	7195	99	92	64.5	63	1.06911e+06	49.5	46	437424
79	Oct_6	R060	H050	50	H	60	12826	132	122	9334	111	108	66	61	1.02562e+06	55.5	54	675868
80	Oct_6	D060	H025	25	H	60	12565	128	125	8481	107	101	64	62.5	1.04405e+06	53.5	50.5	569794
80	Oct_6	R060	H025	25	H	60	12639	130	125	10093	117	111	65	62.5	1.06036e+06	58.5	55.5	752529
81	Oct_6	D060	S025	25	S	60	10625	117	116	7383	98	96	58.5	58	821851	49	48	471476
81	Oct_6	R060	S025	25	S	60	10890	120	117	8618	107	105	60	58.5	857520	53.5	52.5	615820
83	Oct_6	D060	H100	100	H	60	13064	137	121	5752	89	82	68.5	60.5	1.04709e+06	44.5	41	312399
83	Oct_6	R060	H100	100	H	60	12966	137	125	8333	110	105	68.5	62.5	1.11746e+06	55	52.5	633086
84	Oct_6	D060	S100	100	S	60	11868	127	118	5337	102	76	63.5	59	923122	51	38	307552
84	Oct_6	R060	S100	100	S	60	11772	127	119	8574	114	105	63.5	59.5	938834	57	52.5	656107
85	Oct_6	D060	H150	150	H	60	11220	128	112	4434	97	60	64	56	838180	48.5	30	182291
85	Oct_6	R060	H150	150	H	60	11437	128	114	8466	117	96	64	57	868382	58.5	48	562885
87	Oct_6	D060	S150	150	S	60	11578	137	108	5331	116	60	68.5	54	834179	58	30	217998
87	Oct_6	R060	S150	150	S	60	12937	129	128	10436	124	104	64.5	64	1.10332e+06	62	52	700132
88	Oct_6	D060	S150	150	S	60	12399	127	124	8017	111	99	63.5	62	1.01939e+06	55.5	49.5	567917
88	Oct_6	R060	S150	150	S	60	12070	125	123	11361	122	119	62.5	61.5	987215	61	59.5	901872
89	Oct_6	D060	H200	200	H	60	8014	124	86	4421	106	59	62	43	478751	53	29.5	192620
89	Oct_6	R060	H200	200	H	60	11354	125	117	8420	116	89	62.5	58.5	893250	58	44.5	479655
90	Oct_6	D060	S200	200	S	60	8551	119	92	3622	112	57	59.5	46	525792	56	28.5	189959
90	Oct_6	R060	S200	200	S	60	10159	115	114	7368	109	89	57.5	57	780187	54.5	44.5	450711
91	Oct_6	D060	S050	50	S	60	12132	127	122	6183	92	85	63.5	61	986767	46	42.5	346990
91	Oct_6	R060	S050	50	S	60	12349	126	125	8965	108	106	63	62.5	1.02774e+06	54	53	633471
92	Oct_14	D060	H050	50	H	60	11698	125	120	7685	112	90	62.5	60	939645	56	45	473581
92	Oct_14	R060	H050	50	H	60	11708	124	121	10159	117	111	62	60.5	947728	58.5	55.5	752529
93	Oct_14	D060	S050	50	S	60	12901	132	125	7413	101	93	66	62.5	1.07668e+06	50.5	46.5	456014
93	Oct_14	R060	S050	50	S	60	12852	132	125	10229	115	114	66	62.5	1.07668e+06	57.5	57	780187
95	Oct_14	D060	H025	25	H	60	12168	128	122	8069	103	101	64	61	994537	51.5	50.5	548493
95	Oct_14	R060	H025	25	H	60	12730	132	123	10287	117	113	66	61.5	1.0425e+06	58.5	56.5	779891
96	Oct_14	D060	S025	25	S	60	12563	129	125	7533	104	95	64.5	62.5	1.05221e+06	52	47.5	489973
96	Oct_14	R060	S025	25	S	60	12640	128	127	9794	116	109	64	63.5	1.07773e+06	58	54.5	719453
97	Oct_14	D060	H100	100	H	60	12672	132	124	7028	103	92	66	62	1.05952e+06	51.5	46	455097
97	Oct_14	R060	H100	100	H	60	12757	132	124	10749	119	116	66	62	1.05952e+06	59.5	58	835900
98	Oct_14	D060	S100	100	S	60	11707	123	122	5415	104	67	61.5	61	955688	52	33.5	243711
98	Oct_14	R060	S100	100	S	60	12070	125	123	8400	114	95	62.5	61.5	987215	57	47.5	537085
99	Oct_14	D060	H150	150	H	60	12933	131	126	6084	103	78	65.5	63	1.08568e+06	51.5	39	327128
99	Oct_14	R060	H150	150	H	60	12845	133	124	9828	120	104	66.5	62	1.06755e+06	60	52	677547
100	Oct_14	D060	S150	150	S	60	11789	124	122	5704	115	74	62	61	963458	57.5	37	328740
100	Oct_14	R060	S150	150	S	60	11707	123	122	9961	114	112	61.5	61	955688	57	56	746504
101	Oct_14	D060	H200	200	H	60	10374	121	111	5005	99	70	60.5	55.5	778256	49.5	35	253234
101	Oct_14	R060	H200	200	H	60	10626	118	115	8752	112	99	59	57.5	814646	56	49.5	573033
102	Oct_14	D060	S200	200	S	60	5187	137	63	4518	123	54	68.5	31.5	283853	61.5	27	187234
102	Oct_14	R060	S200	200	S	60	12247	132	120	8744	130	84	66	60	992265	65	42	478843
103	Oct_20	D060	Cont	0	TCM	60	12563	129	125	10958	120	117	64.5	62.5	1.05221e+06	60	58.5	857520
103	Oct_20	R060	Cont	0	TCM	60	12563	129	125	10958	120	117	64.5	62.5	1.05221e+06	60	58.5	857520
104	Oct_20	D060	Cont	0	TCM	60	12703	128	127	11160	120	119	64	63.5	1.07773e+06	60	59.5	887088
104	Oct_20	R060	Cont	0	TCM	60	12710	129	126	11160	120	119	64.5	63	1.06911e+06	60	59.5	887088
105	Oct_20	D060	S200	200	S	60	11075	136	106	5748	124	60	68	53	797704	62	30	233032
105	Oct_20	R060	S200	200	S	60	12426	128	125	9793	128	96	64	62.5	1.04405e+06	64	48	615806
106	Oct_20	D060	H200	200	H	60	11061	121	118	5187	98	73	60.5	59	879510	49	36.5	272623
106	Oct_20	R060	H200	200	H	60	11506	124	119	7379	114	84	62	59.5	916657	57	42	419909
107	Oct_20	D060	S025	25	S	60	13005	130	128	9463	115	108	65	64	1.11187e+06	57.5	54	700223
107	Oct_20	R060	S025	25	S	60	13302	131	130	10891	121	115	65.5	65	1.15571e+06	60.5	57.5	835357
2	June_25	D090	H025	25	H	90	11923	125	122	8196	106	99	62.5	61	971228	53	49.5	542335
2	June_25	R090	H025	25	H	90	12202	126	124	10129	115	113	63	62	1.01136e+06	57.5	56.5	766560
3	June_25	D090	H025	25	H	90	12352	127	125	8299	106	101	63.5	62.5	1.03589e+06	53	50.5	564469
3	June_25	R090	H025	25	H	90	12573	128	126	10229	115	114	64	63	1.06082e+06	57.5	57	780187
4	June_25	D090	S150	150	S	90	10483	135	98	6159	115	70	67.5	49	676826	57.5	35	294161
4	June_25	R090	S150	150	S	90	12638	129	125	9354	117	100	64.5	62.5	1.05221e+06	58.5	50	610769
5	June_25	D090	S025	25	S	90	12066	125	124	8177	103	102	62.5	62	1.00333e+06	51.5	51	559408
5	June_25	R090	S025	25	S	90	12202	126	124	10036	114	112	63	62	1.01136e+06	57	56	746504
6	June_25	D090	H150	150	H	90	11645	123	121	5990	92	78	61.5	60.5	940085	46	39	292192
6	June_25	R090	H150	150	H	90	12564	130	124	10310	117	116	65	62	1.04347e+06	58.5	58	821851
8	June_25	D090	S150	150	S	90	12326	127	125	7980	112	97	63.5	62.5	1.03589e+06	56	48.5	550114
8	June_25	R090	S150	150	S	90	12070	125	123	11292	121	120	62.5	61.5	987215	60.5	60	909576
9	June_25	D090	H100	100	H	90	12563	129	125	6127	82	79	64.5	62.5	1.05221e+06	41	39.5	267153
9	June_25	R090	H100	100	H	90	12502	127	126	11507	122	121	63.5	63	1.05253e+06	61	60.5	932442
10	June_25	D090	H100	100	H	90	12502	127	126	7289	103	91	63.5	63	1.05253e+06	51.5	45.5	445258
10	June_25	R090	H100	100	H	90	12502	127	126	10816	118	117	63.5	63	1.05253e+06	59	58.5	843228
12	June_25	D090	S100	100	S	90	12573	128	126	5841	104	71	64	63	1.06082e+06	52	35.5	273679
12	June_25	R090	S100	100	S	90	12637	128	126	10352	117	114	64	63	1.06082e+06	58.5	57	793756
13	June_25	D090	S200	200	S	90	13146	131	128	5626	120	66	65.5	64	1.12042e+06	60	33	272873
13	June_25	R090	S200	200	S	90	12638	129	125	9783	124	99	64.5	62.5	1.05221e+06	62	49.5	634430
14	June_25	D090	Cont	0	TCM	90	11767	125	120	10969	121	114	62.5	60	939645	60.5	57	820893
14	June_25	R090	Cont	0	TCM	90	11927	126	121	11070	123	112	63	60.5	963014	61.5	56	805439
15	June_25	D090	H050	50	H	90	12710	129	126	6706	103	92	64.5	63	1.06911e+06	51.5	46	455097
15	June_25	R090	H050	50	H	90	12703	128	127	9513	112	109	64	63.5	1.07773e+06	56	54.5	694644
16	July_17	D090	H050	50	H	90	12945	132	125	7132	100	91	66	62.5	1.07668e+06	50	45.5	432289
16	July_17	R090	H050	50	H	90	13159	132	123	10592	118	115	66	61.5	1.0425e+06	59	57.5	814646
17	July_17	D090	H050	50	H	90	11161	122	117	6678	93	92	61	58.5	871812	46.5	46	410913
17	July_17	R090	H050	50	H	90	11161	122	117	9111	109	107	61	58.5	871812	54.5	53.5	651456
18	July_17	D090	S050	50	S	90	13444	136	127	8005	113	94	68	63.5	1.14508e+06	56.5	47	521225
18	July_17	R090	S050	50	S	90	13823	136	130	10626	118	115	68	65	1.19982e+06	59	57.5	814646
19	July_17	D090	S050	50	S	90	11160	120	119	7394	102	93	60	59.5	887088	51	46.5	460529
19	July_17	R090	S050	50	S	90	11226	122	117	9836	114	111	61	58.5	871812	57	55.5	733233
20	July_17	D090	H025	25	H	90	13407	135	127	8363	106	101	67.5	63.5	1.13667e+06	53	50.5	564469
20	July_17	R090	H025	25	H	90	13301	132	129	10354	116	114	66	64.5	1.14669e+06	58	57	786971
21	July_17	D090	S025	25	S	90	12088	127	121	7732	113	95	63.5	60.5	970657	56.5	47.5	532374
21	July_17	R090	S025	25	S	90	11698	125	120	9700	116	107	62.5	60	939645	58	53.5	693293
22	July_17	D090	H100	100	H	90	11865	127	119	7211	106	92	63.5	59.5	938834	53	46	468352
22	July_17	R090	H100	100	H	90	11789	124	122	10190	118	110	62	61	963458	59	55	745347
23	July_17	D090	S100	100	S	90	9986	121	104	5518	96	74	60.5	52	683193	48	37	274426
23	July_17	R090	S100	100	S	90	10886	120	116	9071	112	100	60	58	842924	56	50	584668
24	July_17	D090	H150	150	H	90	12406	133	120	6050	97	77	66.5	60	999782	48.5	38.5	300223
24	July_17	R090	H150	150	H	90	12600	132	123	10317	118	112	66	61.5	1.0425e+06	59	56	772697
26	July_17	D090	H200	200	H	90	12777	130	126	5296	99	77	65	63	1.0774e+06	49.5	38.5	306414
26	July_17	R090	H200	200	H	90	12638	129	125	10072	119	109	64.5	62.5	1.05221e+06	59.5	54.5	738059
27	July_17	D090	S200	200	S	90	13377	132	130	9919	123	105	66	65	1.16453e+06	61.5	52.5	707905
27	July_17	R090	S200	200	S	90	12426	128	125	9535	124	101	64	62.5	1.04405e+06	62	50.5	660322
28	July_17	D090	Cont	0	TCM	90	10820	119	117	9513	113	108	59.5	58.5	850374	56.5	54	688046
28	July_17	R090	Cont	0	TCM	90	10756	119	117	9540	113	109	59.5	58.5	850374	56.5	54.5	700846
30	July_23	D090	H050	50	H	90	11923	125	122	6621	95	89	62.5	61	971228	47.5	44.5	392821
30	July_23	R090	H050	50	H	90	11920	124	123	9515	111	110	62	61.5	979317	55.5	55	701132
31	July_23	D090	S050	50	S	90	10958	120	117	6361	103	84	60	58.5	857520	51.5	42	379391
31	July_23	R090	S050	50	S	90	11090	122	117	9371	111	108	61	58.5	871812	55.5	54	675868
32	July_23	D090	H025	25	H	90	12352	127	125	7892	101	100	63.5	62.5	1.03589e+06	50.5	50	527245
32	July_23	R090	H025	25	H	90	12565	128	125	9402	110	109	64	62.5	1.04405e+06	55	54.5	682240
33	July_23	D090	S025	25	S	90	10635	121	113	8150	108	98	60.5	56.5	806554	54	49	541461
33	July_23	R090	S025	25	S	90	11161	122	117	8534	109	101	61	58.5	871812	54.5	50.5	580444
35	July_23	D090	H100	100	H	90	12067	127	121	5712	88	83	63.5	60.5	970657	44	41.5	316468
35	July_23	R090	H100	100	H	90	12108	128	121	9353	111	109	64	60.5	978300	55.5	54.5	688442
36	July_23	D090	S100	100	S	90	13490	135	129	8017	105	97	67.5	64.5	1.17275e+06	52.5	48.5	515732
36	July_23	R090	S100	100	S	90	13313	132	129	10468	118	113	66	64.5	1.14669e+06	59	56.5	786557
38	July_23	D090	H150	150	H	90	11388	122	119	5247	92	74	61	59.5	901872	46	37	262992
38	July_23	R090	H150	150	H	90	11200	122	118	9053	113	103	61	59	886778	56.5	51.5	625812
40	July_23	D090	S150	150	S	90	11234	124	117	4478	105	59	62	58.5	886104	52.5	29.5	190803
40	July_23	R090	S150	150	S	90	11270	123	117	9965	114	112	61.5	58.5	878958	57	56	746504
41	July_23	D090	H200	200	H	90	12580	130	123	5342	98	90	65	61.5	1.0267e+06	49	45	414383
41	July_23	R090	H200	200	H	90	12910	130	127	9800	122	111	65	63.5	1.09457e+06	61	55.5	784688
42	July_23	D090	H200	200	H	90	11153	121	118	5126	97	73	60.5	59	879510	48.5	36.5	269842
42	July_23	R090	H200	200	H	90	11506	124	119	7813	114	87	62	59.5	916657	57	43.5	450438
43	July_23	D090	Cont	0	TCM	90	11157	121	119	9837	115	110	60.5	59.5	894480	57.5	55	726398
43	July_23	R090	Cont	0	TCM	90	11157	121	119	9856	116	109	60.5	59.5	894480	58	54.5	719453
44	July_30	D090	H050	50	H	90	11442	122	120	6245	93	87	61	60	917094	46.5	43.5	367462
44	July_30	R090	H050	50	H	90	11096	120	118	9115	110	106	60	59	872241	55	53	645202
46	July_30	D090	S050	50	S	90	10626	118	115	6307	98	85	59	57.5	814646	49	42.5	369620
46	July_30	R090	S050	50	S	90	11163	122	118	8867	108	105	61	59	886778	54	52.5	621575
47	July_30	D090	H025	25	H	90	12202	126	124	7768	103	98	63	62	1.01136e+06	51.5	49	516393
47	July_30	R090	H025	25	H	90	12139	126	123	10229	115	114	63	61.5	995112	57.5	57	780187
48	July_30	D090	S025	25	S	90	12066	125	124	8177	103	102	62.5	62	1.00333e+06	51.5	51	559408
48	July_30	R090	S025	25	S	90	12202	126	124	10036	114	112	63	62	1.01136e+06	57	56	746504
49	July_30	D090	H100	100	H	90	11854	125	122	5722	90	82	62.5	61	971228	45	41	315909
49	July_30	R090	H100	100	H	90	12198	127	123	9524	113	108	63.5	61.5	1.00301e+06	56.5	54	688046
51	July_30	D090	S100	100	S	90	11879	127	118	5337	102	76	63.5	59	923122	51	38	307552
51	July_30	R090	S100	100	S	90	11772	127	119	9402	116	107	63.5	59.5	938834	58	53.5	693293
52	July_30	D090	S100	100	S	90	13546	136	128	6701	108	83	68	64	1.16319e+06	54	41.5	388393
52	July_30	R090	S100	100	S	90	13888	135	130	10769	119	115	67.5	65	1.191e+06	59.5	57.5	821550
53	July_30	D090	H150	150	H	90	11505	123	120	5329	96	83	61.5	60	924611	48	41.5	345238
53	July_30	R090	H150	150	H	90	11506	124	119	10423	118	114	62	59.5	916657	59	57	800540
55	July_30	D090	H150	150	H	90	11220	128	112	4434	97	60	64	56	838180	48.5	30	182291
55	July_30	R090	H150	150	H	90	11441	128	114	9166	115	101	64	57	868382	57.5	50.5	612395
56	July_30	D090	S150	150	S	90	11523	130	113	5132	118	59	65	56.5	866546	59	29.5	214426
56	July_30	R090	S150	150	S	90	12319	128	123	11696	127	119	64	61.5	1.01091e+06	63.5	59.5	938834
57	July_30	D090	S150	150	S	90	13518	137	126	5860	113	74	68.5	63	1.13541e+06	56.5	37	323023
57	July_30	R090	S150	150	S	90	13530	133	130	12185	130	120	66.5	65	1.17336e+06	65	60	977231
58	July_30	D090	H200	200	H	90	10859	132	101	4593	103	78	66	50.5	702923	51.5	39	327128
58	July_30	R090	H200	200	H	90	12507	133	120	9834	128	93	66.5	60	999782	64	46.5	577919
59	July_30	D090	H200	200	H	90	12520	132	120	4559	97	63	66	60	992265	48.5	31.5	200976
59	July_30	R090	H200	200	H	90	12564	130	124	9879	121	107	65	62	1.04347e+06	60.5	53.5	723176
60	July_30	D090	S200	200	S	90	10979	135	107	5243	122	61	67.5	53.5	806850	61	30.5	236980
60	July_30	R090	S200	200	S	90	12070	126	122	10542	120	112	63	61	978997	60	56	785794
61	July_30	D090	Cont	0	TCM	90	10904	122	115	9560	113	108	61	57.5	842261	56.5	54	688046
61	July_30	R090	Cont	0	TCM	90	11087	122	118	9549	113	108	61	59	886778	56.5	54	688046
62	Aug_12	D090	Cont	0	TCM	90	10810	122	114	9340	110	109	61	57	827677	55	54.5	682240
62	Aug_12	R090	Cont	0	TCM	90	10810	122	114	9336	110	109	61	57	827677	55	54.5	682240
63	Aug_12	D090	H050	50	H	90	12942	132	125	7132	100	91	66	62.5	1.07668e+06	50	45.5	432289
63	Aug_12	R090	H050	50	H	90	13159	132	123	10680	118	115	66	61.5	1.0425e+06	59	57.5	814646
65	Aug_12	D090	S050	50	S	90	10626	118	115	6307	98	85	59	57.5	814646	49	42.5	369620
65	Aug_12	R090	S050	50	S	90	11163	122	118	8867	108	105	61	59	886778	54	52.5	621575
66	Aug_12	D090	S050	50	S	90	10626	118	115	6307	98	85	59	57.5	814646	49	42.5	369620
66	Aug_12	R090	S050	50	S	90	11163	122	118	8867	108	105	61	59	886778	54	52.5	621575
67	Aug_12	D090	H025	25	H	90	12427	127	125	7831	101	99	63.5	62.5	1.03589e+06	50.5	49.5	516753
67	Aug_12	R090	H025	25	H	90	12500	128	125	9564	112	109	64	62.5	1.04405e+06	56	54.5	694644
69	Aug_12	D090	S025	25	S	90	12139	126	124	8361	105	102	63	62	1.01136e+06	52.5	51	570271
69	Aug_12	R090	S025	25	S	90	12272	126	125	9835	113	112	63	62.5	1.02774e+06	56.5	56	739956
70	Aug_12	D090	H100	100	H	90	12573	128	126	5874	97	79	64	63	1.06082e+06	48.5	39.5	316022
70	Aug_12	R090	H100	100	H	90	12637	128	126	10559	118	114	64	63	1.06082e+06	59	57	800540
72	Aug_12	D090	S100	100	S	90	12680	130	126	6628	104	82	65	63	1.0774e+06	52	41	365050
72	Aug_12	R090	S100	100	S	90	12764	130	127	9926	118	108	65	63.5	1.09457e+06	59	54	718490
73	Aug_12	D090	S200	200	S	90	8980	127	93	5401	120	66	63.5	46.5	573404	60	33	272873
73	Aug_12	R090	S200	200	S	90	12354	128	123	10093	117	111	64	61.5	1.01091e+06	58.5	55.5	752529
74	Aug_12	D090	H150	150	H	90	11437	123	119	5473	90	75	61.5	59.5	909265	45	37.5	264275
74	Aug_12	R090	H150	150	H	90	11409	122	120	8868	113	101	61	60	917094	56.5	50.5	601745
76	Aug_12	D090	S200	200	S	90	4263	139	68	3294	124	48	69.5	34	335524	62	24	149140
76	Aug_12	R090	S200	200	S	90	12351	128	124	9119	120	95	64	62	1.02741e+06	60	47.5	565353
77	Aug_12	D090	S150	150	S	90	11921	126	121	5329	113	68	63	60.5	963014	56.5	34	272764
77	Aug_12	R090	S150	150	S	90	12070	125	123	11292	121	120	62.5	61.5	987215	60.5	60	909576
78	Oct_6	D090	Cont	0	TCM	90	11997	125	123	10748	118	117	62.5	61.5	987215	59	58.5	843228
78	Oct_6	R090	Cont	0	TCM	90	11997	125	123	10748	118	117	62.5	61.5	987215	59	58.5	843228
79	Oct_6	D090	H050	50	H	90	12743	129	126	7078	98	91	64.5	63	1.06911e+06	49	45.5	423643
79	Oct_6	R090	H050	50	H	90	12826	132	122	9779	113	111	66	61	1.02562e+06	56.5	55.5	726801
80	Oct_6	D090	H025	25	H	90	12565	128	125	8291	106	100	64	62.5	1.04405e+06	53	50	553347
80	Oct_6	R090	H025	25	H	90	12639	130	125	10414	119	112	65	62.5	1.06036e+06	59.5	56	779246
81	Oct_6	D090	S025	25	S	90	10692	118	116	7326	98	95	59	58	828875	49	47.5	461705
81	Oct_6	R090	S025	25	S	90	10954	120	117	8840	107	106	60	58.5	857520	53.5	53	627606
83	Oct_6	D090	H100	100	H	90	13168	138	121	5587	89	80	69	60.5	1.05473e+06	44.5	40	297345
83	Oct_6	R090	H100	100	H	90	13122	139	122	9282	115	110	69.5	61	1.08e+06	57.5	55	726398
84	Oct_6	D090	S100	100	S	90	11879	127	118	5337	102	76	63.5	59	923122	51	38	307552
84	Oct_6	R090	S100	100	S	90	11772	127	119	9402	116	107	63.5	59.5	938834	58	53.5	693293
85	Oct_6	D090	H150	150	H	90	11220	128	112	4434	97	60	64	56	838180	48.5	30	182291
85	Oct_6	R090	H150	150	H	90	11437	128	114	9166	115	101	64	57	868382	57.5	50.5	612395
87	Oct_6	D090	S150	150	S	90	11592	137	109	5071	116	62	68.5	54.5	849699	58	31	232773
87	Oct_6	R090	S150	150	S	90	12937	129	128	10967	119	118	64.5	64	1.10332e+06	59.5	59	864972
88	Oct_6	D090	S150	150	S	90	12326	127	125	7880	111	97	63.5	62.5	1.03589e+06	55.5	48.5	545202
88	Oct_6	R090	S150	150	S	90	12070	125	123	11292	121	120	62.5	61.5	987215	60.5	60	909576
89	Oct_6	D090	H200	200	H	90	8335	121	90	4939	106	59	60.5	45	511637	53	29.5	192620
89	Oct_6	R090	H200	200	H	90	11354	125	117	8932	115	94	62.5	58.5	893250	57.5	47	530450
90	Oct_6	D090	S200	200	S	90	8883	121	94	3622	112	57	60.5	47	558126	56	28.5	189959
90	Oct_6	R090	S200	200	S	90	10159	115	114	7764	110	93	57.5	57	780187	55	46.5	496649
91	Oct_6	D090	S050	50	S	90	12198	127	123	6135	92	85	63.5	61.5	1.00301e+06	46	42.5	346990
91	Oct_6	R090	S050	50	S	90	12349	126	125	9202	109	108	63	62.5	1.02774e+06	54.5	54	663690
92	Oct_14	D090	H050	50	H	90	11698	125	120	7641	110	90	62.5	60	939645	55	45	465124
92	Oct_14	R090	H050	50	H	90	11783	123	122	10225	117	112	61.5	61	955688	58.5	56	766149
93	Oct_14	D090	S050	50	S	90	12901	132	125	7339	101	92	66	62.5	1.07668e+06	50.5	46	446260
93	Oct_14	R090	S050	50	S	90	12852	132	125	10289	116	114	66	62.5	1.07668e+06	58	57	786971
95	Oct_14	D090	H025	25	H	90	12168	128	122	8007	102	101	64	61	994537	51	50.5	543168
95	Oct_14	R090	H025	25	H	90	12730	132	123	10559	117	115	66	61.5	1.0425e+06	58.5	57.5	807742
96	Oct_14	D090	S025	25	S	90	12563	129	125	7545	103	95	64.5	62.5	1.05221e+06	51.5	47.5	485261
96	Oct_14	R090	S025	25	S	90	12703	128	127	9923	115	111	64	63.5	1.07773e+06	57.5	55.5	739665
97	Oct_14	D090	H100	100	H	90	12645	132	124	7008	103	91	66	62	1.05952e+06	51.5	45.5	445258
97	Oct_14	R090	H100	100	H	90	12757	132	124	10967	119	118	66	62	1.05952e+06	59.5	59	864972
98	Oct_14	D090	S100	100	S	90	11707	123	122	5120	102	72	61.5	61	955688	51	36	276030
98	Oct_14	R090	S100	100	S	90	12070	125	123	8962	113	99	62.5	61.5	987215	56.5	49.5	578149
99	Oct_14	D090	H150	150	H	90	12933	131	126	6070	102	78	65.5	63	1.08568e+06	51	39	323952
99	Oct_14	R090	H150	150	H	90	12858	130	127	10185	121	107	65	63.5	1.09457e+06	60.5	53.5	723176
100	Oct_14	D090	S150	150	S	90	11789	124	122	5547	115	72	62	61	963458	57.5	36	311210
100	Oct_14	R090	S150	150	S	90	11707	123	122	9961	114	112	61.5	61	955688	57	56	746504
101	Oct_14	D090	H200	200	H	90	10479	118	113	4988	98	70	59	56.5	786557	49	35	250676
101	Oct_14	R090	H200	200	H	90	10626	118	115	8831	113	100	59	57.5	814646	56.5	50	589888
102	Oct_14	D090	S200	200	S	90	6514	139	70	4501	124	53	69.5	35	355551	62	26.5	181830
102	Oct_14	R090	S200	200	S	90	12254	129	121	8958	127	87	64.5	60.5	985943	63.5	43.5	501803
103	Oct_20	D090	Cont	0	TCM	90	12563	129	125	10958	120	117	64.5	62.5	1.05221e+06	60	58.5	857520
103	Oct_20	R090	Cont	0	TCM	90	12563	129	125	10958	120	117	64.5	62.5	1.05221e+06	60	58.5	857520
104	Oct_20	D090	Cont	0	TCM	90	12707	130	125	11160	120	119	65	62.5	1.06036e+06	60	59.5	887088
104	Oct_20	R090	Cont	0	TCM	90	12703	128	127	11160	120	119	64	63.5	1.07773e+06	60	59.5	887088
105	Oct_20	D090	S200	200	S	90	11598	138	107	5783	124	58	69	53.5	824780	62	29	217755
105	Oct_20	R090	S200	200	S	90	12426	128	125	10062	128	103	64	62.5	1.04405e+06	64	51.5	708885
106	Oct_20	D090	H200	200	H	90	11153	121	118	5126	97	73	60.5	59	879510	48.5	36.5	269842
106	Oct_20	R090	H200	200	H	90	11506	124	119	7813	114	87	62	59.5	916657	57	43.5	450438
107	Oct_20	D090	S025	25	S	90	13005	130	128	9090	114	105	65	64	1.11187e+06	57	52.5	656107
107	Oct_20	R090	S025	25	S	90	13147	131	129	11290	123	117	65.5	64.5	1.138e+06	61.5	58.5	878958
2	June_25	D120	H025	25	H	120	11923	125	122	8046	106	98	62.5	61	971228	53	49	531434
2	June_25	R120	H025	25	H	120	12202	126	124	10197	115	114	63	62	1.01136e+06	57.5	57	780187
3	June_25	D120	H025	25	H	120	12352	127	125	8238	105	101	63.5	62.5	1.03589e+06	52.5	50.5	559144
3	June_25	R120	H025	25	H	120	12499	128	125	10224	116	113	64	62.5	1.04405e+06	58	56.5	773226
4	June_25	D120	S150	150	S	120	10980	134	102	6159	115	70	67	51	727774	57.5	35	294161
4	June_25	R120	S150	150	S	120	12636	130	124	9591	117	103	65	62	1.04347e+06	58.5	51.5	647965
5	June_25	D120	S025	25	S	120	12139	126	124	8177	103	101	63	62	1.01136e+06	51.5	50.5	548493
5	June_25	R120	S025	25	S	120	12202	126	124	10291	115	114	63	62	1.01136e+06	57.5	57	780187
6	June_25	D120	H150	150	H	120	11558	127	117	6007	97	68	63.5	58.5	907542	48.5	34	234143
6	June_25	R120	H150	150	H	120	12563	129	125	10310	117	116	64.5	62.5	1.05221e+06	58.5	58	821851
8	June_25	D120	S150	150	S	120	12139	126	124	7887	112	95	63	62	1.01136e+06	56	47.5	527663
8	June_25	R120	S150	150	S	120	12070	126	122	11161	121	118	63	61	978997	60.5	59	879510
9	June_25	D120	H100	100	H	120	12500	128	125	6068	102	77	64	62.5	1.04405e+06	51	38.5	315699
9	June_25	R120	H100	100	H	120	12499	128	125	11645	123	121	64	62.5	1.04405e+06	61.5	60.5	940085
10	June_25	D120	H100	100	H	120	12499	128	125	7246	102	91	64	62.5	1.04405e+06	51	45.5	440935
10	June_25	R120	H100	100	H	120	12427	127	125	11292	121	120	63.5	62.5	1.03589e+06	60.5	60	909576
12	June_25	D120	S100	100	S	120	12573	128	126	5807	105	71	64	63	1.06082e+06	52.5	35.5	276310
12	June_25	R120	S100	100	S	120	12789	129	128	10626	118	115	64.5	64	1.10332e+06	59	57.5	814646
13	June_25	D120	S200	200	S	120	13217	133	128	5626	120	66	66.5	64	1.13753e+06	60	33	272873
13	June_25	R120	S200	200	S	120	12638	129	125	10072	121	104	64.5	62.5	1.05221e+06	60.5	52	683193
14	June_25	D120	Cont	0	TCM	120	11767	125	120	10894	120	115	62.5	60	939645	60	57.5	828454
14	June_25	R120	Cont	0	TCM	120	11748	125	120	11055	120	114	62.5	60	939645	60	57	814108
15	June_25	D120	H050	50	H	120	12783	130	126	6706	93	93	65	63	1.0774e+06	46.5	46.5	419894
15	June_25	R120	H050	50	H	120	12703	128	127	9965	114	112	64	63.5	1.07773e+06	57	56	746504
16	July_17	D120	H050	50	H	120	12945	132	125	7136	100	91	66	62.5	1.07668e+06	50	45.5	432289
16	July_17	R120	H050	50	H	120	13159	132	123	10679	118	117	66	61.5	1.0425e+06	59	58.5	843228
17	July_17	D120	H050	50	H	120	11226	122	117	6677	94	91	61	58.5	871812	47	45.5	406352
17	July_17	R120	H050	50	H	120	11220	122	117	9202	109	108	61	58.5	871812	54.5	54	663690
18	July_17	D120	S050	50	S	120	13513	136	128	7729	112	92	68	64	1.16319e+06	56	46	494863
18	July_17	R120	S050	50	S	120	13742	136	130	10883	119	117	68	65	1.19982e+06	59.5	58.5	850374
19	July_17	D120	S050	50	S	120	11160	120	119	7368	102	93	60	59.5	887088	51	46.5	460529
19	July_17	R120	S050	50	S	120	11226	122	117	10041	114	113	61	58.5	871812	57	56.5	759894
20	July_17	D120	H025	25	H	120	13398	135	126	8178	104	101	67.5	63	1.11884e+06	52	50.5	553818
20	July_17	R120	H025	25	H	120	13214	132	128	10748	118	117	66	64	1.12898e+06	59	58.5	843228
21	July_17	D120	S025	25	S	120	12046	127	121	7658	112	94	63.5	60.5	970657	56	47	516613
21	July_17	R120	S025	25	S	120	11700	125	120	9920	116	108	62.5	60	939645	58	54	706312
22	July_17	D120	H100	100	H	120	11794	126	119	7183	105	92	63	59.5	931442	52.5	46	463934
22	July_17	R120	H100	100	H	120	11789	124	122	10583	118	115	62	61	963458	59	57.5	814646
23	July_17	D120	S100	100	S	120	10485	120	110	5454	96	74	60	55	757980	48	37	274426
23	July_17	R120	S100	100	S	120	10891	121	115	9598	113	109	60.5	57.5	835357	56.5	54.5	700846
24	July_17	D120	H150	150	H	120	12607	133	122	6069	96	77	66.5	61	1.03339e+06	48	38.5	297128
24	July_17	R120	H150	150	H	120	12619	132	123	10325	119	113	66	61.5	1.0425e+06	59.5	56.5	793223
26	July_17	D120	H200	200	H	120	12766	129	126	5243	99	77	64.5	63	1.06911e+06	49.5	38.5	306414
26	July_17	R120	H200	200	H	120	12637	128	126	10411	119	113	64	63	1.06082e+06	59.5	56.5	793223
27	July_17	D120	S200	200	S	120	13360	136	126	10264	124	107	68	63	1.12712e+06	62	53.5	741106
27	July_17	R120	S200	200	S	120	12637	128	126	9901	122	104	64	63	1.06082e+06	61	52	688839
28	July_17	D120	Cont	0	TCM	120	10820	119	117	9513	113	108	59.5	58.5	850374	56.5	54	688046
28	July_17	R120	Cont	0	TCM	120	10742	119	117	9500	112	109	59.5	58.5	850374	56	54.5	694644
30	July_23	D120	H050	50	H	120	11998	125	122	6607	94	90	62.5	61	971228	47	45	397470
30	July_23	R120	H050	50	H	120	11997	125	123	9579	112	110	62.5	61.5	987215	56	55	707448
31	July_23	D120	S050	50	S	120	11026	120	117	6372	102	84	60	58.5	857520	51	42	375708
31	July_23	R120	S050	50	S	120	11093	121	117	9436	112	109	60.5	58.5	864666	56	54.5	694644
32	July_23	D120	H025	25	H	120	12427	127	125	7892	101	100	63.5	62.5	1.03589e+06	50.5	50	527245
32	July_23	R120	H025	25	H	120	12565	128	125	9515	111	110	64	62.5	1.04405e+06	55.5	55	701132
33	July_23	D120	S025	25	S	120	10635	121	113	8110	108	98	60.5	56.5	806554	54	49	541461
33	July_23	R120	S025	25	S	120	11150	122	116	8720	110	103	61	58	856973	55	51.5	609198
35	July_23	D120	H100	100	H	120	12075	127	122	5738	88	83	63.5	61	986767	44	41.5	316468
35	July_23	R120	H100	100	H	120	12170	129	121	9579	112	110	64.5	60.5	985943	56	55	707448
36	July_23	D120	S100	100	S	120	13478	135	129	7819	106	97	67.5	64.5	1.17275e+06	53	48.5	520644
36	July_23	R120	S100	100	S	120	13313	132	129	10572	118	114	66	64.5	1.14669e+06	59	57	800540
38	July_23	D120	H150	150	H	120	11256	121	119	5226	93	73	60.5	59.5	894480	46.5	36.5	258714
38	July_23	R120	H150	150	H	120	11161	122	118	9065	113	104	61	59	886778	56.5	52	638023
40	July_23	D120	S150	150	S	120	11261	123	116	4480	105	59	61.5	58	863997	52.5	29.5	190803
40	July_23	R120	S150	150	S	120	11381	123	118	9963	117	109	61.5	59	894047	58.5	54.5	725655
41	July_23	D120	H200	200	H	120	12641	129	126	5329	99	90	64.5	63	1.06911e+06	49.5	45	418612
41	July_23	R120	H200	200	H	120	12901	129	127	10254	121	112	64.5	63.5	1.08615e+06	60.5	56	792342
42	July_23	D120	H200	200	H	120	11317	122	119	5108	97	72	61	59.5	901872	48.5	36	262499
42	July_23	R120	H200	200	H	120	11506	124	119	8221	113	92	62	59.5	916657	56.5	46	499281
43	July_23	D120	Cont	0	TCM	120	11157	121	119	9840	115	110	60.5	59.5	894480	57.5	55	726398
43	July_23	R120	Cont	0	TCM	120	11157	121	119	9869	116	109	60.5	59.5	894480	58	54.5	719453
44	July_30	D120	H050	50	H	120	11373	121	120	6227	93	87	60.5	60	909576	46.5	43.5	367462
44	July_30	R120	H050	50	H	120	11096	120	118	9394	112	108	60	59	872241	56	54	681957
46	July_30	D120	S050	50	S	120	10559	117	115	6267	98	85	58.5	57.5	807742	49	42.5	369620
46	July_30	R120	S050	50	S	120	11143	122	118	9074	109	106	61	59	886778	54.5	53	639337
47	July_30	D120	H025	25	H	120	12139	126	124	7754	103	97	63	62	1.01136e+06	51.5	48.5	505909
47	July_30	R120	H025	25	H	120	12139	126	123	10229	115	114	63	61.5	995112	57.5	57	780187
48	July_30	D120	S025	25	S	120	12139	126	124	8177	103	101	63	62	1.01136e+06	51.5	50.5	548493
48	July_30	R120	S025	25	S	120	12202	126	124	10291	115	114	63	62	1.01136e+06	57.5	57	780187
49	July_30	D120	H100	100	H	120	12070	125	123	5722	90	82	62.5	61.5	987215	45	41	315909
49	July_30	R120	H100	100	H	120	12208	128	122	9709	113	110	64	61	994537	56.5	55	713765
51	July_30	D120	S100	100	S	120	11879	127	118	5325	102	76	63.5	59	923122	51	38	307552
51	July_30	R120	S100	100	S	120	11769	125	121	9781	113	111	62.5	60.5	955371	56.5	55.5	726801
52	July_30	D120	S100	100	S	120	13560	134	130	6678	108	83	67	65	1.18218e+06	54	41.5	388393
52	July_30	R120	S100	100	S	120	13794	134	129	11096	120	118	67	64.5	1.16406e+06	60	59	872241
53	July_30	D120	H150	150	H	120	11505	123	120	5281	96	82	61.5	60	924611	48	41	336969
53	July_30	R120	H150	150	H	120	11506	124	119	10422	118	114	62	59.5	916657	59	57	800540
55	July_30	D120	H150	150	H	120	11220	128	112	4434	97	60	64	56	838180	48.5	30	182291
55	July_30	R120	H150	150	H	120	11441	128	114	9665	117	106	64	57	868382	58.5	53	686260
56	July_30	D120	S150	150	S	120	11140	130	110	5150	118	59	65	55	821145	59	29.5	214426
56	July_30	R120	S150	150	S	120	12132	129	122	11696	127	119	64.5	61	1.00231e+06	63.5	59.5	938834
57	July_30	D120	S150	150	S	120	13518	137	126	5860	113	74	68.5	63	1.13541e+06	56.5	37	323023
57	July_30	R120	S150	150	S	120	13530	133	130	11290	123	117	66.5	65	1.17336e+06	61.5	58.5	878958
58	July_30	D120	H200	200	H	120	11261	130	106	4593	103	77	65	53	762511	51.5	38.5	318794
58	July_30	R120	H200	200	H	120	12544	134	120	9890	126	97	67	60	1.0073e+06	63	48.5	618878
59	July_30	D120	H200	200	H	120	12564	131	122	4559	97	63	65.5	61	1.01785e+06	48.5	31.5	200976
59	July_30	R120	H200	200	H	120	12564	130	124	10352	117	114	65	62	1.04347e+06	58.5	57	793756
60	July_30	D120	S200	200	S	120	11233	138	106	5243	122	61	69	53	809435	61	30.5	236980
60	July_30	R120	S200	200	S	120	12070	126	122	10542	120	112	63	61	978997	60	56	785794
61	July_30	D120	Cont	0	TCM	120	11015	122	115	9549	113	108	61	57.5	842261	56.5	54	688046
61	July_30	R120	Cont	0	TCM	120	11087	122	118	9540	113	108	61	59	886778	56.5	54	688046
62	Aug_12	D120	Cont	0	TCM	120	10810	122	114	9340	110	109	61	57	827677	55	54.5	682240
62	Aug_12	R120	Cont	0	TCM	120	10810	122	114	9320	111	108	61	57	827677	55.5	54	675868
63	Aug_12	D120	H050	50	H	120	12942	132	125	7140	100	91	66	62.5	1.07668e+06	50	45.5	432289
63	Aug_12	R120	H050	50	H	120	13159	132	123	10686	118	117	66	61.5	1.0425e+06	59	58.5	843228
65	Aug_12	D120	S050	50	S	120	10559	117	115	6267	98	85	58.5	57.5	807742	49	42.5	369620
65	Aug_12	R120	S050	50	S	120	11143	122	118	9074	109	106	61	59	886778	54.5	53	639337
66	Aug_12	D120	S050	50	S	120	10559	117	115	6262	98	85	58.5	57.5	807742	49	42.5	369620
66	Aug_12	R120	S050	50	S	120	11143	122	118	9074	109	106	61	59	886778	54.5	53	639337
67	Aug_12	D120	H025	25	H	120	12427	127	125	7831	101	99	63.5	62.5	1.03589e+06	50.5	49.5	516753
67	Aug_12	R120	H025	25	H	120	12572	127	126	10043	115	112	63.5	63	1.05253e+06	57.5	56	753052
69	Aug_12	D120	S025	25	S	120	12139	126	124	8361	105	102	63	62	1.01136e+06	52.5	51	570271
69	Aug_12	R120	S025	25	S	120	12272	126	125	9835	113	112	63	62.5	1.02774e+06	56.5	56	739956
70	Aug_12	D120	H100	100	H	120	12637	128	126	5873	97	78	64	63	1.06082e+06	48.5	39	308072
70	Aug_12	R120	H100	100	H	120	12132	127	122	10548	118	114	63.5	61	986767	59	57	800540
72	Aug_12	D120	S100	100	S	120	12857	130	127	6628	104	82	65	63.5	1.09457e+06	52	41	365050
72	Aug_12	R120	S100	100	S	120	12764	130	127	10019	118	109	65	63.5	1.09457e+06	59	54.5	731857
73	Aug_12	D120	S200	200	S	120	9270	128	95	5277	120	64	64	47.5	603043	60	32	256586
73	Aug_12	R120	S200	200	S	120	12277	128	123	10093	117	111	64	61.5	1.01091e+06	58.5	55.5	752529
74	Aug_12	D120	H150	150	H	120	11437	123	119	5473	90	75	61.5	59.5	909265	45	37.5	264275
74	Aug_12	R120	H150	150	H	120	11409	122	120	9507	114	106	61	60	917094	57	53	668664
76	Aug_12	D120	S200	200	S	120	8851	137	90	3294	124	48	68.5	45	579291	62	24	149140
76	Aug_12	R120	S200	200	S	120	12351	128	124	9122	121	95	64	62	1.02741e+06	60.5	47.5	570064
77	Aug_12	D120	S150	150	S	120	11921	126	121	5227	113	69	63	60.5	963014	56.5	34.5	280846
77	Aug_12	R120	S150	150	S	120	11998	125	122	11220	122	118	62.5	61	971228	61	59	886778
78	Oct_6	D120	Cont	0	TCM	120	11997	125	123	10748	118	117	62.5	61.5	987215	59	58.5	843228
78	Oct_6	R120	Cont	0	TCM	120	11997	125	123	10686	118	117	62.5	61.5	987215	59	58.5	843228
79	Oct_6	D120	H050	50	H	120	12743	129	126	6843	97	92	64.5	63	1.06911e+06	48.5	46	428587
79	Oct_6	R120	H050	50	H	120	12826	132	122	9961	114	112	66	61	1.02562e+06	57	56	746504
80	Oct_6	D120	H025	25	H	120	12565	128	125	8178	106	99	64	62.5	1.04405e+06	53	49.5	542335
80	Oct_6	R120	H025	25	H	120	12639	130	125	10559	119	114	65	62.5	1.06036e+06	59.5	57	807324
81	Oct_6	D120	S025	25	S	120	10692	118	116	7221	97	95	59	58	828875	48.5	47.5	456994
81	Oct_6	R120	S025	25	S	120	10954	120	117	8965	108	106	60	58.5	857520	54	53	633471
83	Oct_6	D120	H100	100	H	120	13150	138	122	5537	89	79	69	61	1.07224e+06	44.5	39.5	289958
83	Oct_6	R120	H100	100	H	120	13122	139	122	9738	116	113	69.5	61	1.08e+06	58	56.5	773226
84	Oct_6	D120	S100	100	S	120	11879	127	118	5325	102	76	63.5	59	923122	51	38	307552
84	Oct_6	R120	S100	100	S	120	11772	126	120	9779	113	111	63	60	947162	56.5	55.5	726801
85	Oct_6	D120	H150	150	H	120	11220	128	112	4434	97	60	64	56	838180	48.5	30	182291
85	Oct_6	R120	H150	150	H	120	11437	128	114	9565	117	105	64	57	868382	58.5	52.5	673373
87	Oct_6	D120	S150	150	S	120	11957	139	110	4990	117	60	69.5	55	877994	58.5	30	219877
87	Oct_6	R120	S150	150	S	120	13078	130	128	11297	122	118	65	64	1.11187e+06	61	59	886778
88	Oct_6	D120	S150	150	S	120	12139	126	124	7887	112	95	63	62	1.01136e+06	56	47.5	527663
88	Oct_6	R120	S150	150	S	120	12070	126	122	11161	121	118	63	61	978997	60.5	59	879510
89	Oct_6	D120	H200	200	H	120	11180	124	116	4803	101	59	62	58	871022	50.5	29.5	183534
89	Oct_6	R120	H200	200	H	120	11354	125	117	9152	117	96	62.5	58.5	893250	58.5	48	562885
90	Oct_6	D120	S200	200	S	120	9712	121	103	3622	112	57	60.5	51.5	670118	56	28.5	189959
90	Oct_6	R120	S200	200	S	120	10159	115	114	8318	110	98	57.5	57	780187	55	49	551488
91	Oct_6	D120	S050	50	S	120	12198	127	123	6123	92	85	63.5	61.5	1.00301e+06	46	42.5	346990
91	Oct_6	R120	S050	50	S	120	12349	126	125	9340	110	109	63	62.5	1.02774e+06	55	54.5	682240
92	Oct_14	D120	H050	50	H	120	11770	125	120	7609	110	89	62.5	60	939645	55	44.5	454846
92	Oct_14	R120	H050	50	H	120	11783	123	122	10350	117	113	61.5	61	955688	58.5	56.5	779891
93	Oct_14	D120	S050	50	S	120	12901	132	125	7295	101	92	66	62.5	1.07668e+06	50.5	46	446260
93	Oct_14	R120	S050	50	S	120	12852	132	125	10289	116	114	66	62.5	1.07668e+06	58	57	786971
95	Oct_14	D120	H025	25	H	120	12218	128	122	7952	102	100	64	61	994537	51	50	532466
95	Oct_14	R120	H025	25	H	120	12730	132	123	10625	117	116	66	61.5	1.0425e+06	58.5	58	821851
96	Oct_14	D120	S025	25	S	120	12563	129	125	7488	103	95	64.5	62.5	1.05221e+06	51.5	47.5	485261
96	Oct_14	R120	S025	25	S	120	12782	129	127	10291	115	114	64.5	63.5	1.08615e+06	57.5	57	780187
97	Oct_14	D120	H100	100	H	120	12735	133	124	6913	104	89	66.5	62	1.06755e+06	52	44.5	430036
97	Oct_14	R120	H100	100	H	120	12847	132	124	11371	122	120	66	62	1.05952e+06	61	60	917094
98	Oct_14	D120	S100	100	S	120	11855	124	122	5103	102	73	62	61	963458	51	36.5	283751
98	Oct_14	R120	S100	100	S	120	12070	125	123	9744	117	106	62.5	61.5	987215	58.5	53	686260
99	Oct_14	D120	H150	150	H	120	12933	131	126	6070	102	78	65.5	63	1.08568e+06	51	39	323952
99	Oct_14	R120	H150	150	H	120	12852	132	125	10467	120	111	66	62.5	1.07668e+06	60	55.5	771824
100	Oct_14	D120	S150	150	S	120	11789	124	122	5262	114	68	62	61	963458	57	34	275178
100	Oct_14	R120	S150	150	S	120	11707	123	122	10036	114	112	61.5	61	955688	57	56	746504
101	Oct_14	D120	H200	200	H	120	10604	119	114	4932	98	70	59.5	57	807324	49	35	250676
101	Oct_14	R120	H200	200	H	120	10626	118	115	9110	113	103	59	57.5	814646	56.5	51.5	625812
102	Oct_14	D120	S200	200	S	120	7415	134	75	5234	123	57	67	37.5	393476	61.5	28.5	208615
102	Oct_14	R120	S200	200	S	120	12254	129	121	9153	127	90	64.5	60.5	985943	63.5	45	537007
103	Oct_20	D120	Cont	0	TCM	120	12563	129	125	10958	120	117	64.5	62.5	1.05221e+06	60	58.5	857520
103	Oct_20	R120	Cont	0	TCM	120	12563	129	125	10967	119	118	64.5	62.5	1.05221e+06	59.5	59	864972
104	Oct_20	D120	Cont	0	TCM	120	12707	130	125	11160	120	119	65	62.5	1.06036e+06	60	59.5	887088
104	Oct_20	R120	Cont	0	TCM	120	12703	128	127	11160	120	119	64	63.5	1.07773e+06	60	59.5	887088
105	Oct_20	D120	S200	200	S	120	10301	139	98	5297	122	54	69.5	49	696880	61	27	185711
105	Oct_20	R120	S200	200	S	120	12637	128	126	10065	127	101	64	63	1.06082e+06	63.5	50.5	676297
106	Oct_20	D120	H200	200	H	120	11317	122	119	5108	97	72	61	59.5	901872	48.5	36	262499
106	Oct_20	R120	H200	200	H	120	11506	124	119	8221	113	92	62	59.5	916657	56.5	46	499281
107	Oct_20	D120	S025	25	S	120	13005	130	128	8951	113	104	65	64	1.11187e+06	56.5	52	638023
107	Oct_20	R120	S025	25	S	120	13147	131	129	11506	124	119	65.5	64.5	1.138e+06	62	59.5	916657
2	June_25	D150	H025	25	H	150	12542	126	123	8061	106	98	63	61.5	995112	53	49	531434
2	June_25	R150	H025	25	H	150	12272	126	125	10456	116	114	63	62.5	1.02774e+06	58	57	786971
3	June_25	D150	H025	25	H	150	12335	130	122	8000	103	99	65	61	1.01008e+06	51.5	49.5	526986
3	June_25	R150	H025	25	H	150	12556	128	125	10460	116	114	64	62.5	1.04405e+06	58	57	786971
4	June_25	D150	S150	150	S	150	11280	134	104	6159	114	69	67	52	756594	57	34.5	283331
4	June_25	R150	S150	150	S	150	12710	129	126	9721	117	106	64.5	63	1.06911e+06	58.5	53	686260
5	June_25	D150	S025	25	S	150	12202	126	124	8174	103	102	63	62	1.01136e+06	51.5	51	559408
5	June_25	R150	S025	25	S	150	12198	127	123	10354	116	114	63.5	61.5	1.00301e+06	58	57	786971
6	June_25	D150	H150	150	H	150	11576	125	119	6022	97	68	62.5	59.5	924050	48.5	34	234143
6	June_25	R150	H150	150	H	150	12565	128	125	10483	117	115	64	62.5	1.04405e+06	58.5	57.5	807742
8	June_25	D150	S150	150	S	150	11645	123	121	7772	112	93	61.5	60.5	940085	56	46.5	505679
8	June_25	R150	S150	150	S	150	12132	127	122	11219	121	119	63.5	61	986767	60.5	59.5	894480
9	June_25	D150	H100	100	H	150	12500	128	125	5923	94	77	64	62.5	1.04405e+06	47	38.5	290938
9	June_25	R150	H100	100	H	150	12499	128	125	11645	123	121	64	62.5	1.04405e+06	61.5	60.5	940085
10	June_25	D150	H100	100	H	150	12499	128	125	7242	102	91	64	62.5	1.04405e+06	51	45.5	440935
10	June_25	R150	H100	100	H	150	12422	128	124	11292	121	120	64	62	1.02741e+06	60.5	60	909576
12	June_25	D150	S100	100	S	150	12489	130	123	5825	105	72	65	61.5	1.0267e+06	52.5	36	284149
12	June_25	R150	S100	100	S	150	12865	129	128	10749	119	115	64.5	64	1.10332e+06	59.5	57.5	821550
13	June_25	D150	S200	200	S	150	13214	132	128	5626	120	66	66	64	1.12898e+06	60	33	272873
13	June_25	R150	S200	200	S	150	12638	129	125	10224	122	105	64.5	62.5	1.05221e+06	61	52.5	702150
14	June_25	D150	Cont	0	TCM	150	11767	125	120	10903	121	114	62.5	60	939645	60.5	57	820893
14	June_25	R150	Cont	0	TCM	150	11748	125	120	11055	120	114	62.5	60	939645	60	57	814108
15	June_25	D150	H050	50	H	150	12710	130	125	6712	96	91	65	62.5	1.06036e+06	48	45.5	414997
15	June_25	R150	H050	50	H	150	12703	128	127	10161	115	113	64	63.5	1.07773e+06	57.5	56.5	766560
16	July_17	D150	H050	50	H	150	12945	132	125	7136	100	91	66	62.5	1.07668e+06	50	45.5	432289
16	July_17	R150	H050	50	H	150	12929	131	126	10679	118	117	65.5	63	1.08568e+06	59	58.5	843228
17	July_17	D150	H050	50	H	150	11200	122	118	6678	93	92	61	59	886778	46.5	46	410913
17	July_17	R150	H050	50	H	150	11220	122	117	9513	112	109	61	58.5	871812	56	54.5	694644
18	July_17	D150	S050	50	S	150	13667	137	128	7719	112	92	68.5	64	1.17174e+06	56	46	494863
18	July_17	R150	S050	50	S	150	13675	133	131	11293	122	119	66.5	65.5	1.19148e+06	61	59.5	901872
19	July_17	D150	S050	50	S	150	11160	120	119	7104	100	90	60	59.5	887088	50	45	422840
19	July_17	R150	S050	50	S	150	11220	122	118	10159	115	114	61	59	886778	57.5	57	780187
20	July_17	D150	H025	25	H	150	13363	136	126	8069	103	101	68	63	1.12712e+06	51.5	50.5	548493
20	July_17	R150	H025	25	H	150	13230	131	129	10818	119	117	65.5	64.5	1.138e+06	59.5	58.5	850374
21	July_17	D150	S025	25	S	150	12070	127	121	7631	113	94	63.5	60.5	970657	56.5	47	521225
21	July_17	R150	S025	25	S	150	11703	125	120	10021	117	108	62.5	60	939645	58.5	54	712401
22	July_17	D150	H100	100	H	150	11812	127	119	7253	105	92	63.5	59.5	938834	52.5	46	463934
22	July_17	R150	H100	100	H	150	11855	124	122	10883	119	117	62	61	963458	59.5	58.5	850374
23	July_17	D150	S100	100	S	150	11101	120	119	5273	95	75	60	59.5	887088	47.5	37.5	278957
23	July_17	R150	S100	100	S	150	10886	120	116	9586	112	109	60	58	842924	56	54.5	694644
24	July_17	D150	H150	150	H	150	12632	133	122	6082	96	78	66.5	61	1.03339e+06	48	39	304896
24	July_17	R150	H150	150	H	150	12558	132	121	10356	118	115	66	60.5	1.00887e+06	59	57.5	814646
26	July_17	D150	H200	200	H	150	12766	129	126	5232	98	79	64.5	63	1.06911e+06	49	39.5	319280
26	July_17	R150	H200	200	H	150	12640	128	126	10725	119	116	64	63	1.06082e+06	59.5	58	835900
27	July_17	D150	S200	200	S	150	13360	136	126	10264	124	107	68	63	1.12712e+06	62	53.5	741106
27	July_17	R150	S200	200	S	150	12865	129	128	10242	122	108	64.5	64	1.10332e+06	61	54	742846
28	July_17	D150	Cont	0	TCM	150	10820	119	117	9513	113	108	59.5	58.5	850374	56.5	54	688046
28	July_17	R150	Cont	0	TCM	150	10751	120	117	9500	112	109	60	58.5	857520	56	54.5	694644
30	July_23	D150	H050	50	H	150	12070	125	123	6602	94	90	62.5	61.5	987215	47	45	397470
30	July_23	R150	H050	50	H	150	12070	125	123	9659	113	111	62.5	61.5	987215	56.5	55.5	726801
31	July_23	D150	S050	50	S	150	11030	120	118	6353	104	83	60	59	872241	52	41.5	374008
31	July_23	R150	S050	50	S	150	11093	121	117	9717	112	111	60.5	58.5	864666	56	55.5	720369
32	July_23	D150	H025	25	H	150	12427	127	125	7892	101	100	63.5	62.5	1.03589e+06	50.5	50	527245
32	July_23	R150	H025	25	H	150	12502	127	126	9655	112	111	63.5	63	1.05253e+06	56	55.5	720369
33	July_23	D150	S025	25	S	150	10655	121	113	8066	108	98	60.5	56.5	806554	54	49	541461
33	July_23	R150	S025	25	S	150	11161	122	117	8834	110	103	61	58.5	871812	55	51.5	609198
35	July_23	D150	H100	100	H	150	12075	127	122	5738	88	83	63.5	61	986767	44	41.5	316468
35	July_23	R150	H100	100	H	150	12212	128	122	9835	113	112	64	61	994537	56.5	56	739956
36	July_23	D150	S100	100	S	150	13478	135	129	7819	106	97	67.5	64.5	1.17275e+06	53	48.5	520644
36	July_23	R150	S100	100	S	150	13195	132	128	10720	119	114	66	64	1.12898e+06	59.5	57	807324
38	July_23	D150	H150	150	H	150	11212	121	119	5226	93	73	60.5	59.5	894480	46.5	36.5	258714
38	July_23	R150	H150	150	H	150	11167	122	118	9070	113	105	61	59	886778	56.5	52.5	650352
40	July_23	D150	S150	150	S	150	11436	122	120	4510	106	58	61	60	917094	53	29	186146
40	July_23	R150	S150	150	S	150	11491	123	118	9967	117	110	61.5	59	894047	58.5	55	739031
41	July_23	D150	H200	200	H	150	12602	129	126	5304	99	90	64.5	63	1.06911e+06	49.5	45	418612
41	July_23	R150	H200	200	H	150	12894	129	127	10458	119	113	64.5	63.5	1.08615e+06	59.5	56.5	793223
42	July_23	D150	H200	200	H	150	11317	122	119	5066	96	72	61	59.5	901872	48	36	259793
42	July_23	R150	H200	200	H	150	11506	124	119	8564	113	96	62	59.5	916657	56.5	48	543641
43	July_23	D150	Cont	0	TCM	150	11157	121	119	9873	116	109	60.5	59.5	894480	58	54.5	719453
43	July_23	R150	Cont	0	TCM	150	11157	121	119	9888	116	109	60.5	59.5	894480	58	54.5	719453
44	July_30	D150	H050	50	H	150	11373	121	120	6232	93	87	60.5	60	909576	46.5	43.5	367462
44	July_30	R150	H050	50	H	150	11096	120	118	9653	112	110	60	59	872241	56	55	707448
46	July_30	D150	S050	50	S	150	10625	117	116	6278	99	85	58.5	58	821851	49.5	42.5	373391
46	July_30	R150	S050	50	S	150	11118	121	118	9242	110	107	60.5	59	879510	55	53.5	657433
47	July_30	D150	H025	25	H	150	12139	126	124	7668	102	97	63	62	1.01136e+06	51	48.5	500997
47	July_30	R150	H025	25	H	150	12090	125	123	10225	115	114	62.5	61.5	987215	57.5	57	780187
48	July_30	D150	S025	25	S	150	12202	126	124	8174	103	102	63	62	1.01136e+06	51.5	51	559408
48	July_30	R150	S025	25	S	150	12198	127	123	10354	116	114	63.5	61.5	1.00301e+06	58	57	786971
49	July_30	D150	H100	100	H	150	12139	126	124	5714	90	82	63	62	1.01136e+06	45	41	315909
49	July_30	R150	H100	100	H	150	12198	128	122	10041	115	113	64	61	994537	57.5	56.5	766560
51	July_30	D150	S100	100	S	150	11879	127	118	5325	102	76	63.5	59	923122	51	38	307552
51	July_30	R150	S100	100	S	150	11769	125	121	10043	114	112	62.5	60.5	955371	57	56	746504
52	July_30	D150	S100	100	S	150	13224	131	130	6673	108	83	65.5	65	1.15571e+06	54	41.5	388393
52	July_30	R150	S100	100	S	150	13810	134	129	11219	121	119	67	64.5	1.16406e+06	60.5	59.5	894480
53	July_30	D150	H150	150	H	150	11505	123	120	5281	96	82	61.5	60	924611	48	41	336969
53	July_30	R150	H150	150	H	150	11506	124	119	10419	118	114	62	59.5	916657	59	57	800540
55	July_30	D150	H150	150	H	150	11307	128	112	4434	97	60	64	56	838180	48.5	30	182291
55	July_30	R150	H150	150	H	150	11441	128	114	9912	117	108	64	57	868382	58.5	54	712401
56	July_30	D150	S150	150	S	150	12483	132	120	5150	118	59	66	60	992265	59	29.5	214426
56	July_30	R150	S150	150	S	150	12210	128	122	11696	127	119	64	61	994537	63.5	59.5	938834
57	July_30	D150	S150	150	S	150	13518	137	126	5860	113	74	68.5	63	1.13541e+06	56.5	37	323023
57	July_30	R150	S150	150	S	150	13530	133	130	11220	122	118	66.5	65	1.17336e+06	61	59	886778
58	July_30	D150	H200	200	H	150	11673	130	112	4590	104	68	65	56	851277	52	34	251040
58	July_30	R150	H200	200	H	150	12511	134	119	9953	122	101	67	59.5	990581	61	50.5	649672
59	July_30	D150	H200	200	H	150	12564	131	122	4559	97	63	65.5	61	1.01785e+06	48.5	31.5	200976
59	July_30	R150	H200	200	H	150	12564	130	124	10433	121	108	65	62	1.04347e+06	60.5	54	736757
60	July_30	D150	S200	200	S	150	11571	136	108	5243	122	61	68	54	828090	61	30.5	236980
60	July_30	R150	S200	200	S	150	12070	126	122	10744	120	114	63	61	978997	60	57	814108
61	July_30	D150	Cont	0	TCM	150	11035	123	115	9540	113	108	61.5	57.5	849165	56.5	54	688046
61	July_30	R150	Cont	0	TCM	150	11087	122	118	9540	113	108	61	59	886778	56.5	54	688046
62	Aug_12	D150	Cont	0	TCM	150	10810	122	114	9340	110	109	61	57	827677	55	54.5	682240
62	Aug_12	R150	Cont	0	TCM	150	10810	122	114	9318	111	108	61	57	827677	55.5	54	675868
63	Aug_12	D150	H050	50	H	150	12942	132	125	7140	100	91	66	62.5	1.07668e+06	50	45.5	432289
63	Aug_12	R150	H050	50	H	150	12929	130	127	10686	118	117	65	63.5	1.09457e+06	59	58.5	843228
65	Aug_12	D150	S050	50	S	150	10625	117	116	6278	99	85	58.5	58	821851	49.5	42.5	373391
65	Aug_12	R150	S050	50	S	150	11118	121	118	9242	110	107	60.5	59	879510	55	53.5	657433
66	Aug_12	D150	S050	50	S	150	10625	117	116	6278	99	85	58.5	58	821851	49.5	42.5	373391
66	Aug_12	R150	S050	50	S	150	11108	121	118	9242	110	107	60.5	59	879510	55	53.5	657433
67	Aug_12	D150	H025	25	H	150	12427	127	125	7831	101	99	63.5	62.5	1.03589e+06	50.5	49.5	516753
67	Aug_12	R150	H025	25	H	150	12572	127	126	10043	115	112	63.5	63	1.05253e+06	57.5	56	753052
69	Aug_12	D150	S025	25	S	150	12349	126	125	8124	103	101	63	62.5	1.02774e+06	51.5	50.5	548493
69	Aug_12	R150	S025	25	S	150	12272	126	125	9885	114	112	63	62.5	1.02774e+06	57	56	746504
70	Aug_12	D150	H100	100	H	150	12703	128	127	5867	99	79	64	63.5	1.07773e+06	49.5	39.5	322538
70	Aug_12	R150	H100	100	H	150	12563	129	125	10585	119	113	64.5	62.5	1.05221e+06	59.5	56.5	793223
72	Aug_12	D150	S100	100	S	150	12857	130	127	6327	105	81	65	63.5	1.09457e+06	52.5	40.5	359626
72	Aug_12	R150	S100	100	S	150	12764	130	127	10194	118	111	65	63.5	1.09457e+06	59	55.5	758961
73	Aug_12	D150	S200	200	S	150	9460	128	97	5277	120	64	64	48.5	628702	60	32	256586
73	Aug_12	R150	S200	200	S	150	12198	127	123	10093	117	111	63.5	61.5	1.00301e+06	58.5	55.5	752529
74	Aug_12	D150	H150	150	H	150	11437	123	119	5505	89	73	61.5	59.5	909265	44.5	36.5	247587
74	Aug_12	R150	H150	150	H	150	11409	122	120	9560	113	107	61	60	917094	56.5	53.5	675363
76	Aug_12	D150	S200	200	S	150	9867	135	97	3294	124	48	67.5	48.5	663084	62	24	149140
76	Aug_12	R150	S200	200	S	150	12351	128	124	9122	121	95	64	62	1.02741e+06	60.5	47.5	570064
77	Aug_12	D150	S150	150	S	150	11921	126	121	5185	112	68	63	60.5	963014	56	34	270350
77	Aug_12	R150	S150	150	S	150	11998	125	122	11220	122	118	62.5	61	971228	61	59	886778
78	Oct_6	D150	Cont	0	TCM	150	11997	125	123	10748	118	117	62.5	61.5	987215	59	58.5	843228
78	Oct_6	R150	Cont	0	TCM	150	11997	125	123	10686	118	117	62.5	61.5	987215	59	58.5	843228
79	Oct_6	D150	H050	50	H	150	12743	129	126	6842	96	91	64.5	63	1.06911e+06	48	45.5	414997
79	Oct_6	R150	H050	50	H	150	12728	129	126	10161	115	113	64.5	63	1.06911e+06	57.5	56.5	766560
80	Oct_6	D150	H025	25	H	150	12639	130	125	8118	106	98	65	62.5	1.06036e+06	53	49	531434
80	Oct_6	R150	H025	25	H	150	12639	130	125	10690	119	115	65	62.5	1.06036e+06	59.5	57.5	821550
81	Oct_6	D150	S025	25	S	150	10749	119	116	7221	97	95	59.5	58	835900	48.5	47.5	456994
81	Oct_6	R150	S025	25	S	150	11026	120	117	9080	109	106	60	58.5	857520	54.5	53	639337
83	Oct_6	D150	H100	100	H	150	13150	138	122	5477	89	78	69	61	1.07224e+06	44.5	39	282664
83	Oct_6	R150	H100	100	H	150	13122	139	122	10559	117	115	69.5	61	1.08e+06	58.5	57.5	807742
84	Oct_6	D150	S100	100	S	150	11879	127	118	5325	102	76	63.5	59	923122	51	38	307552
84	Oct_6	R150	S100	100	S	150	11772	126	120	10041	114	112	63	60	947162	57	56	746504
85	Oct_6	D150	H150	150	H	150	11307	128	112	4434	97	60	64	56	838180	48.5	30	182291
85	Oct_6	R150	H150	150	H	150	11437	128	114	9817	117	107	64	57	868382	58.5	53.5	699270
87	Oct_6	D150	S150	150	S	150	11957	139	110	4977	117	60	69.5	55	877994	58.5	30	219877
87	Oct_6	R150	S150	150	S	150	13078	130	128	11442	122	118	65	64	1.11187e+06	61	59	886778
88	Oct_6	D150	S150	150	S	150	11645	123	121	7762	112	93	61.5	60.5	940085	56	46.5	505679
88	Oct_6	R150	S150	150	S	150	12132	127	122	11219	121	119	63.5	61	986767	60.5	59.5	894480
89	Oct_6	D150	H200	200	H	150	11361	125	117	5159	102	64	62.5	58.5	893250	51	32	218098
89	Oct_6	R150	H200	200	H	150	11354	125	117	9577	118	102	62.5	58.5	893250	59	51	640875
90	Oct_6	D150	S200	200	S	150	9882	121	106	3622	112	57	60.5	53	709722	56	28.5	189959
90	Oct_6	R150	S200	200	S	150	10229	115	114	8378	108	99	57.5	57	780187	54	49.5	552568
91	Oct_6	D150	S050	50	S	150	12198	127	123	6123	92	85	63.5	61.5	1.00301e+06	46	42.5	346990
91	Oct_6	R150	S050	50	S	150	12349	126	125	9452	111	109	63	62.5	1.02774e+06	55.5	54.5	688442
92	Oct_14	D150	H050	50	H	150	11770	125	120	7566	110	89	62.5	60	939645	55	44.5	454846
92	Oct_14	R150	H050	50	H	150	11783	123	122	10491	117	114	61.5	61	955688	58.5	57	793756
93	Oct_14	D150	S050	50	S	150	12901	132	125	7307	101	92	66	62.5	1.07668e+06	50.5	46	446260
93	Oct_14	R150	S050	50	S	150	12852	132	125	10289	116	114	66	62.5	1.07668e+06	58	57	786971
95	Oct_14	D150	H025	25	H	150	12247	129	122	7892	101	100	64.5	61	1.00231e+06	50.5	50	527245
95	Oct_14	R150	H025	25	H	150	12730	132	123	10625	117	116	66	61.5	1.0425e+06	58.5	58	821851
96	Oct_14	D150	S025	25	S	150	12563	129	125	7453	102	95	64.5	62.5	1.05221e+06	51	47.5	480550
96	Oct_14	R150	S025	25	S	150	12782	129	127	10354	116	114	64.5	63.5	1.08615e+06	58	57	786971
97	Oct_14	D150	H100	100	H	150	12735	133	124	6862	106	84	66.5	62	1.06755e+06	53	42	390441
97	Oct_14	R150	H100	100	H	150	12783	132	124	11371	122	120	66	62	1.05952e+06	61	60	917094
98	Oct_14	D150	S100	100	S	150	11920	124	123	5012	102	71	62	61.5	979317	51	35.5	268416
98	Oct_14	R150	S100	100	S	150	12070	125	123	9958	117	109	62.5	61.5	987215	58.5	54.5	725655
99	Oct_14	D150	H150	150	H	150	12929	130	127	6070	102	78	65	63.5	1.09457e+06	51	39	323952
99	Oct_14	R150	H150	150	H	150	12858	130	127	10536	121	112	65	63.5	1.09457e+06	60.5	56	792342
100	Oct_14	D150	S150	150	S	150	11789	124	122	4900	111	62	62	61	963458	55.5	31	222740
100	Oct_14	R150	S150	150	S	150	11707	123	122	10096	115	112	61.5	61	955688	57.5	56	753052
101	Oct_14	D150	H200	200	H	150	10604	119	114	4932	98	70	59.5	57	807324	49	35	250676
101	Oct_14	R150	H200	200	H	150	10626	118	115	9312	112	107	59	57.5	814646	56	53.5	669386
102	Oct_14	D150	S200	200	S	150	8637	134	89	5218	122	56	67	44.5	554085	61	28	199723
102	Oct_14	R150	S200	200	S	150	12254	129	121	9244	124	92	64.5	60.5	985943	62	46	547884
103	Oct_20	D150	Cont	0	TCM	150	12563	129	125	10967	119	118	64.5	62.5	1.05221e+06	59.5	59	864972
103	Oct_20	R150	Cont	0	TCM	150	12563	129	125	10967	119	118	64.5	62.5	1.05221e+06	59.5	59	864972
104	Oct_20	D150	Cont	0	TCM	150	12703	128	127	11160	120	119	64	63.5	1.07773e+06	60	59.5	887088
104	Oct_20	R150	Cont	0	TCM	150	12703	128	127	11160	120	119	64	63.5	1.07773e+06	60	59.5	887088
105	Oct_20	D150	S200	200	S	150	9603	139	94	5446	127	59	69.5	47	641153	63.5	29.5	230780
105	Oct_20	R150	S200	200	S	150	12865	129	128	10428	127	110	64.5	64	1.10332e+06	63.5	55	802196
106	Oct_20	D150	H200	200	H	150	11317	122	119	5066	96	72	61	59.5	901872	48	36	259793
106	Oct_20	R150	H200	200	H	150	11506	124	119	8564	113	96	62	59.5	916657	56.5	48	543641
107	Oct_20	D150	S025	25	S	150	13005	130	128	8887	112	104	65	64	1.11187e+06	56	52	632377
107	Oct_20	R150	S025	25	S	150	13005	130	128	11643	125	120	65	64	1.11187e+06	62.5	60	939645
2	June_25	D180	H025	25	H	180	12139	126	124	8011	105	98	63	62	1.01136e+06	52.5	49	526420
2	June_25	R180	H025	25	H	180	12272	126	125	10456	116	114	63	62.5	1.02774e+06	58	57	786971
3	June_25	D180	H025	25	H	180	12335	130	122	7773	102	98	65	61	1.01008e+06	51	49	511380
3	June_25	R180	H025	25	H	180	12556	128	125	10555	117	116	64	62.5	1.04405e+06	58.5	58	821851
4	June_25	D180	S150	150	S	180	11522	132	109	6072	113	69	66	54.5	818688	56.5	34.5	280846
4	June_25	R180	S150	150	S	180	12703	128	127	9764	117	107	64	63.5	1.07773e+06	58.5	53.5	699270
5	June_25	D180	S025	25	S	180	12202	126	124	8178	106	100	63	62	1.01136e+06	53	50	553347
5	June_25	R180	S025	25	S	180	12198	127	123	10425	116	115	63.5	61.5	1.00301e+06	58	57.5	800839
6	June_25	D180	H150	150	H	180	11503	125	118	5236	100	67	62.5	59	908585	50	33.5	234337
6	June_25	R180	H150	150	H	180	12564	130	124	10428	116	114	65	62	1.04347e+06	58	57	786971
8	June_25	D180	S150	150	S	180	11928	125	122	7728	112	93	62.5	61	971228	56	46.5	505679
8	June_25	R180	S150	150	S	180	11998	125	122	11219	121	119	62.5	61	971228	60.5	59.5	894480
9	June_25	D180	H100	100	H	180	12491	129	124	5930	85	77	64.5	62	1.03544e+06	42.5	38.5	263082
9	June_25	R180	H100	100	H	180	12500	128	125	11643	124	120	64	62.5	1.04405e+06	62	60	932128
10	June_25	D180	H100	100	H	180	12500	128	125	7234	104	92	64	62.5	1.04405e+06	52	46	459516
10	June_25	R180	H100	100	H	180	12422	128	124	11220	122	118	64	62	1.02741e+06	61	59	886778
12	June_25	D180	S100	100	S	180	12565	128	125	5837	101	91	64	62.5	1.04405e+06	50.5	45.5	436612
12	June_25	R180	S100	100	S	180	12865	129	128	10849	119	116	64.5	64	1.10332e+06	59.5	58	835900
13	June_25	D180	S200	200	S	180	13214	132	128	4615	113	57	66	64	1.12898e+06	56.5	28.5	191655
13	June_25	R180	S200	200	S	180	12710	129	126	10744	123	109	64.5	63	1.06911e+06	61.5	54.5	762868
14	June_25	D180	Cont	0	TCM	180	11767	125	120	10903	121	114	62.5	60	939645	60.5	57	820893
14	June_25	R180	Cont	0	TCM	180	11748	125	120	11055	120	114	62.5	60	939645	60	57	814108
15	June_25	D180	H050	50	H	180	12710	130	125	6676	96	90	65	62.5	1.06036e+06	48	45	405927
15	June_25	R180	H050	50	H	180	12703	128	127	10422	116	114	64	63.5	1.07773e+06	58	57	786971
16	July_17	D180	H050	50	H	180	12945	132	125	7136	100	91	66	62.5	1.07668e+06	50	45.5	432289
16	July_17	R180	H050	50	H	180	12929	131	126	10679	118	117	65.5	63	1.08568e+06	59	58.5	843228
17	July_17	D180	H050	50	H	180	11253	121	118	6580	93	91	60.5	59	879510	46.5	45.5	402029
17	July_17	R180	H050	50	H	180	11293	122	119	9653	112	110	61	59.5	901872	56	55	707448
18	July_17	D180	S050	50	S	180	13906	134	133	7679	116	90	67	66.5	1.23737e+06	58	45	490495
18	July_17	R180	S050	50	S	180	13600	134	130	11442	121	120	67	65	1.18218e+06	60.5	60	909576
19	July_17	D180	S050	50	S	180	11292	121	120	6636	97	89	60.5	60	909576	48.5	44.5	401091
19	July_17	R180	S050	50	S	180	11220	122	118	10024	115	112	61	59	886778	57.5	56	753052
20	July_17	D180	H025	25	H	180	13372	136	126	7607	101	97	68	63	1.12712e+06	50.5	48.5	496085
20	July_17	R180	H025	25	H	180	13230	131	129	10878	119	118	65.5	64.5	1.138e+06	59.5	59	864972
21	July_17	D180	S025	25	S	180	12093	127	123	7625	113	94	63.5	61.5	1.00301e+06	56.5	47	521225
21	July_17	R180	S025	25	S	180	11921	126	121	10043	117	108	63	60.5	963014	58.5	54	712401
22	July_17	D180	H100	100	H	180	11863	126	120	7226	106	91	63	60	947162	53	45.5	458226
22	July_17	R180	H100	100	H	180	11854	124	122	10883	119	117	62	61	963458	59.5	58.5	850374
20	July_17	D180	S100	100	S	180	11292	121	120	5265	93	77	60.5	60	909576	46.5	38.5	287843
23	July_17	R180	S100	100	S	180	10883	119	117	9709	113	110	59.5	58.5	850374	56.5	55	713765
24	July_17	D180	H150	150	H	180	12616	134	120	5963	96	77	67	60	1.0073e+06	48	38.5	297128
[truncated: 137 more rows]

## Sheet: 60 Sec data
Oocyte_ID	Block	Image_ID	Group	Conc	Compound	Time	Peri_Area	Peri_max_dia	Peri_min_dia	Ooplasm_Area	Ooplasm_max_dia	Ooplasm_min_dia	Peri-max-R	Peri-Min-R	Peri-Volume	Ooplasm-max-R	Ooplasm-Min-R	Ooplasm-Volume	Volume u^3M	Control volume	Shrinkage
2	June_25	D060	H025	25	H	60	11997	125	123	8547	109	101	62.5	61.5	987215	54.5	50.5	580444	580.444	835.9	69.4395
3	June_25	D060	H025	25	H	60	12352	127	125	8293	107	99	63.5	62.5	1.03589e+06	53.5	49.5	547451	547.451	835.9	65.4924
4	June_25	D060	S150	150	S	60	10266	137	96	6159	115	70	68.5	48	659105	57.5	35	294161	294.161	835.9	35.1909
5	June_25	D060	S025	25	S	60	12070	125	123	8360	104	103	62.5	61.5	987215	52	51.5	575969	575.969	835.9	68.9041
6	June_25	D060	H150	150	H	60	11552	127	116	5824	100	72	63.5	58	892095	50	36	270618	270.618	835.9	32.3744
8	June_25	D060	S150	150	S	60	12399	127	124	8017	112	99	63.5	62	1.01939e+06	56	49.5	573033	573.033	835.9	68.5528
9	June_25	D060	H100	100	H	60	12502	127	126	8314	113	98	63.5	63	1.05253e+06	56.5	49	566529	566.529	835.9	67.7747
10	June_25	D060	H100	100	H	60	12427	127	125	7281	101	93	63.5	62.5	1.03589e+06	50.5	46.5	456014	456.014	835.9	54.5537
12	June_25	D060	S100	100	S	60	11242	132	109	5830	101	73	66	54.5	818688	50.5	36.5	280969	280.969	835.9	33.6128
13	June_25	D060	S200	200	S	60	12806	133	125	5626	120	66	66.5	62.5	1.08483e+06	60	33	272873	272.873	835.9	32.6442
14	June_25	D060	Cont	0	TCM	60	11767	125	120	10967	119	116	62.5	60	939645	59.5	58	835900	835.9	835.9	100
15	June_25	D060	H050	50	H	60	12637	128	126	7162	103	92	64	63	1.06082e+06	51.5	46	455097	455.097	688.046	66.1435
16	July_17	D060	H050	50	H	60	12945	132	125	7393	100	94	66	62.5	1.07668e+06	50	47	461261	461.261	688.046	67.0393
17	July_17	D060	H050	50	H	60	11226	122	117	6851	94	93	61	58.5	871812	47	46.5	424409	424.409	688.046	61.6833
18	July_17	D060	S050	50	S	60	13511	136	127	8336	113	97	68	63.5	1.14508e+06	56.5	48.5	555026	555.026	688.046	80.667
19	July_17	D060	S050	50	S	60	11160	120	119	7436	104	92	60	59.5	887088	52	46	459516	459.516	688.046	66.7856
20	July_17	D060	H025	25	H	60	13331	135	127	8416	106	102	67.5	63.5	1.13667e+06	53	51	575702	575.702	688.046	83.672
21	July_17	D060	S025	25	S	60	11997	125	123	8694	117	98	62.5	61.5	987215	58.5	49	586583	586.583	688.046	85.2535
22	July_17	D060	H100	100	H	60	11745	126	119	7219	106	90	63	59.5	931442	53	45	448211	448.211	688.046	65.1426
23	July_17	D060	S100	100	S	60	9932	120	105	6038	96	81	60	52.5	690639	48	40.5	328801	328.801	688.046	47.7876
24	July_17	D060	H150	150	H	60	12219	132	117	5998	97	78	66	58.5	943272	48.5	39	308072	308.072	688.046	44.7749
26	July_17	D060	H200	200	H	60	12859	130	125	5296	100	78	65	62.5	1.06036e+06	50	39	317600	317.6	688.046	46.1597
27	July_17	D060	S200	200	S	60	13403	135	126	9919	123	105	67.5	63	1.11884e+06	61.5	52.5	707905	707.905	688.046	102.886
28	July_17	D060	Cont	0	TCM	60	10820	119	117	9513	113	108	59.5	58.5	850374	56.5	54	688046	688.046	688.046	100
30	July_23	D060	H050	50	H	60	11854	125	122	6687	95	91	62.5	61	971228	47.5	45.5	410674	410.674	719.453	57.0815
31	July_23	D060	S050	50	S	60	10958	120	117	6363	103	84	60	58.5	857520	51.5	42	379391	379.391	719.453	52.7333
32	July_23	D060	H025	25	H	60	12352	127	125	7892	101	100	63.5	62.5	1.03589e+06	50.5	50	527245	527.245	719.453	73.2842
33	July_23	D060	S025	25	S	60	10671	121	114	8306	108	98	60.5	57	820893	54	49	541461	541.461	719.453	75.2601
35	July_23	D060	H100	100	H	60	12048	127	121	5732	88	83	63.5	60.5	970657	44	41.5	316468	316.468	719.453	43.9874
36	July_23	D060	S100	100	S	60	13760	135	131	8049	105	97	67.5	65.5	1.20939e+06	52.5	48.5	515732	515.732	719.453	71.6839
38	July_23	D060	H150	150	H	60	11401	122	119	5276	92	74	61	59.5	901872	46	37	262992	262.992	719.453	36.5545
40	July_23	D060	S150	150	S	60	10996	127	112	4489	106	59	63.5	56	831632	53	29.5	192620	192.62	719.453	26.7731
41	July_23	D060	H200	200	H	60	12388	129	121	5781	98	90	64.5	60.5	985943	49	45	414383	414.383	719.453	57.597
42	July_23	D060	H200	200	H	60	11061	121	118	5187	98	73	60.5	59	879510	49	36.5	272623	272.623	719.453	37.8932
43	July_23	D060	Cont	0	TCM	60	11169	121	119	9892	116	109	60.5	59.5	894480	58	54.5	719453	719.453	719.453	100
44	July_30	D060	H050	50	H	60	11442	122	120	6260	93	87	61	60	917094	46.5	43.5	367462	367.462	688.046	53.4067
46	July_30	D060	S050	50	S	60	10626	118	115	6448	100	86	59	57.5	814646	50	43	386090	386.09	688.046	56.114
47	July_30	D060	H025	25	H	60	12139	126	124	7802	103	98	63	62	1.01136e+06	51.5	49	516393	516.393	688.046	75.0522
48	July_30	D060	S025	25	S	60	12070	125	123	8360	104	103	62.5	61.5	987215	52	51.5	575969	575.969	688.046	83.7109
49	July_30	D060	H100	100	H	60	11789	124	122	5715	90	82	62	61	963458	45	41	315909	315.909	688.046	45.9139
51	July_30	D060	S100	100	S	60	11868	127	118	5342	102	76	63.5	59	923122	51	38	307552	307.552	688.046	44.6994
52	July_30	D060	S100	100	S	60	13492	136	128	6996	109	85	68	64	1.16319e+06	54.5	42.5	411108	411.108	688.046	59.7501
53	July_30	D060	H150	150	H	60	11434	123	119	5329	96	83	61.5	59.5	909265	48	41.5	345238	345.238	688.046	50.1766
55	July_30	D060	H150	150	H	60	11220	128	112	4434	97	60	64	56	838180	48.5	30	182291	182.291	688.046	26.494
56	July_30	D060	S150	150	S	60	10507	132	103	5138	118	59	66	51.5	731038	59	29.5	214426	214.426	688.046	31.1645
57	July_30	D060	S150	150	S	60	13630	139	126	6128	114	82	69.5	63	1.15199e+06	57	41	400151	400.151	688.046	58.1576
58	July_30	D060	H200	200	H	60	10503	133	99	4637	102	79	66.5	49.5	680477	51	39.5	332312	332.312	688.046	48.2979
59	July_30	D060	H200	200	H	60	11599	131	112	4559	97	63	65.5	56	857825	48.5	31.5	200976	200.976	688.046	29.2097
60	July_30	D060	S200	200	S	60	9941	131	97	5170	118	57	65.5	48.5	643437	59	28.5	200135	200.135	688.046	29.0875
61	July_30	D060	Cont	0	TCM	60	10854	121	115	9560	113	108	60.5	57.5	835357	56.5	54	688046	688.046	688.046	100
62	Aug_12	D060	Cont	0	TCM	60	10810	122	114	9340	110	109	61	57	827677	55	54.5	682240	682.24	682.24	100
63	Aug_12	D060	H050	50	H	60	12942	132	125	7403	100	94	66	62.5	1.07668e+06	50	47	461261	461.261	682.24	67.6099
65	Aug_12	D060	S050	50	S	60	10626	118	115	6448	100	86	59	57.5	814646	50	43	386090	386.09	682.24	56.5915
66	Aug_12	D060	S050	50	S	60	10626	118	115	6444	100	86	59	57.5	814646	50	43	386090	386.09	682.24	56.5915
67	Aug_12	D060	H025	25	H	60	12427	127	125	8014	103	100	63.5	62.5	1.03589e+06	51.5	50	537686	537.686	682.24	78.8119
69	Aug_12	D060	S025	25	S	60	12136	126	123	8361	105	102	63	61.5	995112	52.5	51	570271	570.271	682.24	83.588
70	Aug_12	D060	H100	100	H	60	12640	128	127	5874	97	79	64	63.5	1.07773e+06	48.5	39.5	316022	316.022	682.24	46.3212
72	Aug_12	D060	S100	100	S	60	12681	130	125	6762	104	82	65	62.5	1.06036e+06	52	41	365050	365.05	682.24	53.5076
73	Aug_12	D060	S200	200	S	60	8601	127	89	5401	120	66	63.5	44.5	525140	60	33	272873	272.873	682.24	39.9966
74	Aug_12	D060	H150	150	H	60	11424	123	119	5473	90	75	61.5	59.5	909265	45	37.5	264275	264.275	682.24	38.7364
76	Aug_12	D060	S200	200	S	60	4033	140	66	3312	124	48	70	33	318352	62	24	149140	149.14	682.24	21.8604
77	Aug_12	D060	S150	150	S	60	11992	128	121	5069	113	72	64	60.5	978300	56.5	36	305798	305.798	682.24	44.8227
78	Oct_6	D060	Cont	0	TCM	60	11997	125	123	10748	118	117	62.5	61.5	987215	59	58.5	843228	843.228	843.228	100
79	Oct_6	D060	H050	50	H	60	12743	129	126	7195	99	92	64.5	63	1.06911e+06	49.5	46	437424	437.424	843.228	51.8749
80	Oct_6	D060	H025	25	H	60	12565	128	125	8481	107	101	64	62.5	1.04405e+06	53.5	50.5	569794	569.794	843.228	67.5729
81	Oct_6	D060	S025	25	S	60	10625	117	116	7383	98	96	58.5	58	821851	49	48	471476	471.476	843.228	55.9133
83	Oct_6	D060	H100	100	H	60	13064	137	121	5752	89	82	68.5	60.5	1.04709e+06	44.5	41	312399	312.399	843.228	37.0479
84	Oct_6	D060	S100	100	S	60	11868	127	118	5337	102	76	63.5	59	923122	51	38	307552	307.552	843.228	36.4732
85	Oct_6	D060	H150	150	H	60	11220	128	112	4434	97	60	64	56	838180	48.5	30	182291	182.291	843.228	21.6182
87	Oct_6	D060	S150	150	S	60	11578	137	108	5331	116	60	68.5	54	834179	58	30	217998	217.998	843.228	25.8528
88	Oct_6	D060	S150	150	S	60	12399	127	124	8017	111	99	63.5	62	1.01939e+06	55.5	49.5	567917	567.917	843.228	67.3503
89	Oct_6	D060	H200	200	H	60	8014	124	86	4421	106	59	62	43	478751	53	29.5	192620	192.62	843.228	22.8432
90	Oct_6	D060	S200	200	S	60	8551	119	92	3622	112	57	59.5	46	525792	56	28.5	189959	189.959	843.228	22.5276
91	Oct_6	D060	S050	50	S	60	12132	127	122	6183	92	85	63.5	61	986767	46	42.5	346990	346.99	843.228	41.1502
92	Oct_14	D060	H050	50	H	60	11698	125	120	7685	112	90	62.5	60	939645	56	45	473581	473.581	857.52	55.2268
93	Oct_14	D060	S050	50	S	60	12901	132	125	7413	101	93	66	62.5	1.07668e+06	50.5	46.5	456014	456.014	857.52	53.1783
95	Oct_14	D060	H025	25	H	60	12168	128	122	8069	103	101	64	61	994537	51.5	50.5	548493	548.493	857.52	63.9627
96	Oct_14	D060	S025	25	S	60	12563	129	125	7533	104	95	64.5	62.5	1.05221e+06	52	47.5	489973	489.973	857.52	57.1383
97	Oct_14	D060	H100	100	H	60	12672	132	124	7028	103	92	66	62	1.05952e+06	51.5	46	455097	455.097	857.52	53.0713
98	Oct_14	D060	S100	100	S	60	11707	123	122	5415	104	67	61.5	61	955688	52	33.5	243711	243.711	857.52	28.4204
99	Oct_14	D060	H150	150	H	60	12933	131	126	6084	103	78	65.5	63	1.08568e+06	51.5	39	327128	327.128	857.52	38.1481
100	Oct_14	D060	S150	150	S	60	11789	124	122	5704	115	74	62	61	963458	57.5	37	328740	328.74	857.52	38.3361
101	Oct_14	D060	H200	200	H	60	10374	121	111	5005	99	70	60.5	55.5	778256	49.5	35	253234	253.234	857.52	29.531
102	Oct_14	D060	S200	200	S	60	5187	137	63	4518	123	54	68.5	31.5	283853	61.5	27	187234	187.234	857.52	21.8343
103	Oct_20	D060	Cont	0	TCM	60	12563	129	125	10958	120	117	64.5	62.5	1.05221e+06	60	58.5	857520	857.52	857.52	100
104	Oct_20	D060	Cont	0	TCM	60	12703	128	127	11160	120	119	64	63.5	1.07773e+06	60	59.5	887088	887.088	887.088	100
105	Oct_20	D060	S200	200	S	60	11075	136	106	5748	124	60	68	53	797704	62	30	233032	233.032	887.088	26.2693
106	Oct_20	D060	H200	200	H	60	11061	121	118	5187	98	73	60.5	59	879510	49	36.5	272623	272.623	887.088	30.7324
107	Oct_20	D060	S025	25	S	60	13005	130	128	9463	115	108	65	64	1.11187e+06	57.5	54	700223	700.223	887.088	78.9351
2	June_25	R060	H025	25	H	60	12136	126	124	10116	115	113	63	62	1.01136e+06	57.5	56.5	766560	766.56	805.439	95.173
3	June_25	R060	H025	25	H	60	12640	128	127	10161	115	113	64	63.5	1.07773e+06	57.5	56.5	766560	766.56	805.439	95.173
4	June_25	R060	S150	150	S	60	12638	129	125	8653	117	93	64.5	62.5	1.05221e+06	58.5	46.5	528254	528.254	805.439	65.5859
5	June_25	R060	S025	25	S	60	12202	126	124	9898	113	112	63	62	1.01136e+06	56.5	56	739956	739.956	805.439	91.8699
6	June_25	R060	H150	150	H	60	12573	128	126	10338	116	117	64	63	1.06082e+06	58	58.5	828936	828.936	805.439	102.917
8	June_25	R060	S150	150	S	60	12070	125	123	11361	122	119	62.5	61.5	987215	61	59.5	901872	901.872	805.439	111.973
9	June_25	R060	H100	100	H	60	12499	128	125	11506	123	120	64	62.5	1.04405e+06	61.5	60	924611	924.611	805.439	114.796
10	June_25	R060	H100	100	H	60	12573	128	126	10559	117	115	64	63	1.06082e+06	58.5	57.5	807742	807.742	805.439	100.286
12	June_25	R060	S100	100	S	60	12691	132	123	9972	119	107	66	61.5	1.0425e+06	59.5	53.5	711223	711.223	805.439	88.3026
13	June_25	R060	S200	200	S	60	12638	129	125	9398	123	96	64.5	62.5	1.05221e+06	61.5	48	591751	591.751	805.439	73.4694
14	June_25	R060	Cont	0	TCM	60	11860	126	121	11070	123	112	63	60.5	963014	61.5	56	805439	805.439	805.439	100
15	June_25	R060	H050	50	H	60	12703	128	127	9271	111	107	64	63.5	1.07773e+06	55.5	53.5	663410	663.41	700.846	94.6584
16	July_17	R060	H050	50	H	60	13159	132	123	10412	117	114	66	61.5	1.0425e+06	58.5	57	793756	793.756	700.846	113.257
17	July_17	R060	H050	50	H	60	11161	122	117	8718	107	105	61	58.5	871812	53.5	52.5	615820	615.82	700.846	87.868
18	July_17	R060	S050	50	S	60	14132	138	130	9951	117	109	69	65	1.21747e+06	58.5	54.5	725655	725.655	700.846	103.54
19	July_17	R060	S050	50	S	60	11226	122	117	9395	111	109	61	58.5	871812	55.5	54.5	688442	688.442	700.846	98.2301
20	July_17	R060	H025	25	H	60	13301	132	129	9709	113	110	66	64.5	1.14669e+06	56.5	55	713765	713.765	700.846	101.843
21	July_17	R060	S025	25	S	60	11698	125	120	9491	117	104	62.5	60	939645	58.5	52	660608	660.608	700.846	94.2586
22	July_17	R060	H100	100	H	60	11789	124	122	9781	118	107	62	61	963458	59	53.5	705246	705.246	700.846	100.628
23	July_17	R060	S100	100	S	60	10954	121	101	8534	111	95	60.5	50.5	644346	55.5	47.5	522952	522.952	700.846	74.6172
24	July_17	R060	H150	150	H	60	12632	132	123	10014	118	107	66	61.5	1.0425e+06	59	53.5	705246	705.246	700.846	100.628
26	July_17	R060	H200	200	H	60	12783	129	125	9586	119	104	64.5	62.5	1.05221e+06	59.5	52	671900	671.9	700.846	95.8699
27	July_17	R060	S200	200	S	60	12426	128	125	9293	127	96	64	62.5	1.04405e+06	63.5	48	610995	610.995	700.846	87.1796
28	July_17	R060	Cont	0	TCM	60	10756	119	117	9540	113	109	59.5	58.5	850374	56.5	54.5	700846	700.846	700.846	100
30	July_23	R060	H050	50	H	60	11920	124	123	9202	109	108	62	61.5	979317	54.5	54	663690	663.69	719.453	92.2493
31	July_23	R060	S050	50	S	60	11093	121	117	9146	111	105	60.5	58.5	864666	55.5	52.5	638841	638.841	719.453	88.7954
32	July_23	R060	H025	25	H	60	12565	128	125	9022	108	107	64	62.5	1.04405e+06	54	53.5	645480	645.48	719.453	89.7182
33	July_23	R060	S025	25	S	60	11096	123	116	8455	109	100	61.5	58	863997	54.5	50	569007	569.007	719.453	79.0889
35	July_23	R060	H100	100	H	60	11998	127	121	9104	109	107	63.5	60.5	970657	54.5	53.5	651456	651.456	719.453	90.5489
36	July_23	R060	S100	100	S	60	13309	132	129	10081	119	109	66	64.5	1.14669e+06	59.5	54.5	738059	738.059	719.453	102.586
38	July_23	R060	H150	150	H	60	11240	122	118	8606	113	97	61	59	886778	56.5	48.5	555026	555.026	719.453	77.1456
40	July_23	R060	S150	150	S	60	11109	123	115	9776	115	111	61.5	57.5	849165	57.5	55.5	739665	739.665	719.453	102.809
41	July_23	R060	H200	200	H	60	12945	130	128	9540	122	110	65	64	1.11187e+06	61	55	770613	770.613	719.453	107.111
42	July_23	R060	H200	200	H	60	11506	124	119	7379	114	84	62	59.5	916657	57	42	419909	419.909	719.453	58.365
43	July_23	R060	Cont	0	TCM	60	11169	121	119	9856	116	109	60.5	59.5	894480	58	54.5	719453	719.453	719.453	100
44	July_30	R060	H050	50	H	60	11096	120	118	8858	109	104	60	59	872241	54.5	52	615438	615.438	688	89.4532
46	July_30	R060	S050	50	S	60	11143	121	117	8593	107	103	60.5	58.5	864666	53.5	51.5	592583	592.583	688	86.1313
47	July_30	R060	H025	25	H	60	12136	126	123	10354	116	114	63	61.5	995112	58	57	786971	786.971	688	114.385
48	July_30	R060	S025	25	S	60	12202	126	124	9898	113	112	63	62	1.01136e+06	56.5	56	739956	739.956	688	107.552
49	July_30	R060	H100	100	H	60	12198	127	123	8946	109	104	63.5	61.5	1.00301e+06	54.5	52	615438	615.438	688	89.4532
51	July_30	R060	S100	100	S	60	11772	127	119	8574	114	105	63.5	59.5	938834	57	52.5	656107	656.107	688	95.3644
52	July_30	R060	S100	100	S	60	13927	136	130	10641	119	113	68	65	1.19982e+06	59.5	56.5	793223	793.223	688	115.294
53	July_30	R060	H150	150	H	60	11506	124	119	10423	118	114	62	59.5	916657	59	57	800540	800.54	688	116.358
55	July_30	R060	H150	150	H	60	11441	128	114	8566	117	97	64	57	868382	58.5	48.5	574673	574.673	688	83.528
56	July_30	R060	S150	150	S	60	12410	129	123	11696	127	119	64.5	61.5	1.01881e+06	63.5	59.5	938834	938.834	688	136.458
57	July_30	R060	S150	150	S	60	13530	133	130	11994	126	122	66.5	65	1.17336e+06	63	61	978997	978.997	688	142.296
58	July_30	R060	H200	200	H	60	12557	132	122	9571	129	91	66	61	1.02562e+06	64.5	45.5	557653	557.653	688	81.0542
59	July_30	R060	H200	200	H	60	12564	130	124	9224	121	104	65	62	1.04347e+06	60.5	52	683193	683.193	688	99.3013
60	July_30	R060	S200	200	S	60	12070	126	122	11156	123	116	63	61	978997	61.5	58	863997	863.997	688	125.581
61	July_30	R060	Cont	0	TCM	60	11087	122	118	9549	113	108	61	59	886778	56.5	54	688046	688.046	688	100.007
62	Aug_12	R060	Cont	0	TCM	60	10810	122	114	9332	110	109	61	57	827677	55	54.5	682240	682.24	682.24	100
63	Aug_12	R060	H050	50	H	60	13159	132	123	10352	117	114	66	61.5	1.0425e+06	58.5	57	793756	793.756	682.24	116.346
65	Aug_12	R060	S050	50	S	60	11143	121	117	8593	107	103	60.5	58.5	864666	53.5	51.5	592583	592.583	682.24	86.8585
66	Aug_12	R060	S050	50	S	60	11143	121	117	8593	107	103	60.5	58.5	864666	53.5	51.5	592583	592.583	682.24	86.8585
67	Aug_12	R060	H025	25	H	60	12500	128	125	9341	112	107	64	62.5	1.04405e+06	56	53.5	669386	669.386	682.24	98.116
69	Aug_12	R060	S025	25	S	60	12272	126	125	9717	112	111	63	62.5	1.02774e+06	56	55.5	720369	720.369	682.24	105.589
70	Aug_12	R060	H100	100	H	60	12703	128	127	10557	118	114	64	63.5	1.07773e+06	59	57	800540	800.54	682.24	117.34
72	Aug_12	R060	S100	100	S	60	12764	130	127	9391	119	101	65	63.5	1.09457e+06	59.5	50.5	633696	633.696	682.24	92.8847
73	Aug_12	R060	S200	200	S	60	12354	128	123	10093	117	111	64	61.5	1.01091e+06	58.5	55.5	752529	752.529	682.24	110.303
74	Aug_12	R060	H150	150	H	60	11371	122	120	8373	112	97	61	60	917094	56	48.5	550114	550.114	682.24	80.6336
76	Aug_12	R060	S200	200	S	60	12351	128	124	9013	120	95	64	62	1.02741e+06	60	47.5	565353	565.353	682.24	82.8672
77	Aug_12	R060	S150	150	S	60	12070	125	123	10616	125	118	62.5	61.5	987215	62.5	59	908585	908.585	682.24	133.177
78	Oct_6	R060	Cont	0	TCM	60	11997	125	123	10748	118	117	62.5	61.5	987215	59	58.5	843228	843.228	843.228	100
79	Oct_6	R060	H050	50	H	60	12826	132	122	9334	111	108	66	61	1.02562e+06	55.5	54	675868	675.868	843.228	80.1524
80	Oct_6	R060	H025	25	H	60	12639	130	125	10093	117	111	65	62.5	1.06036e+06	58.5	55.5	752529	752.529	843.228	89.2438
81	Oct_6	R060	S025	25	S	60	10890	120	117	8618	107	105	60	58.5	857520	53.5	52.5	615820	615.82	843.228	73.0312
83	Oct_6	R060	H100	100	H	60	12966	137	125	8333	110	105	68.5	62.5	1.11746e+06	55	52.5	633086	633.086	843.228	75.0788
84	Oct_6	R060	S100	100	S	60	11772	127	119	8574	114	105	63.5	59.5	938834	57	52.5	656107	656.107	843.228	77.809
85	Oct_6	R060	H150	150	H	60	11437	128	114	8466	117	96	64	57	868382	58.5	48	562885	562.885	843.228	66.7536
87	Oct_6	R060	S150	150	S	60	12937	129	128	10436	124	104	64.5	64	1.10332e+06	62	52	700132	700.132	843.228	83.0299
88	Oct_6	R060	S150	150	S	60	12070	125	123	11361	122	119	62.5	61.5	987215	61	59.5	901872	901.872	843.228	106.955
89	Oct_6	R060	H200	200	H	60	11354	125	117	8420	116	89	62.5	58.5	893250	58	44.5	479655	479.655	843.228	56.8832
90	Oct_6	R060	S200	200	S	60	10159	115	114	7368	109	89	57.5	57	780187	54.5	44.5	450711	450.711	843.228	53.4506
91	Oct_6	R060	S050	50	S	60	12349	126	125	8965	108	106	63	62.5	1.02774e+06	54	53	633471	633.471	843.228	75.1245
92	Oct_14	R060	H050	50	H	60	11708	124	121	10159	117	111	62	60.5	947728	58.5	55.5	752529	752.529	857.52	87.7564
93	Oct_14	R060	S050	50	S	60	12852	132	125	10229	115	114	66	62.5	1.07668e+06	57.5	57	780187	780.187	857.52	90.9818
95	Oct_14	R060	H025	25	H	60	12730	132	123	10287	117	113	66	61.5	1.0425e+06	58.5	56.5	779891	779.891	857.52	90.9473
96	Oct_14	R060	S025	25	S	60	12640	128	127	9794	116	109	64	63.5	1.07773e+06	58	54.5	719453	719.453	857.52	83.8992
97	Oct_14	R060	H100	100	H	60	12757	132	124	10749	119	116	66	62	1.05952e+06	59.5	58	835900	835.9	857.52	97.4788
98	Oct_14	R060	S100	100	S	60	12070	125	123	8400	114	95	62.5	61.5	987215	57	47.5	537085	537.085	857.52	62.6324
99	Oct_14	R060	H150	150	H	60	12845	133	124	9828	120	104	66.5	62	1.06755e+06	60	52	677547	677.547	857.52	79.0123
100	Oct_14	R060	S150	150	S	60	11707	123	122	9961	114	112	61.5	61	955688	57	56	746504	746.504	857.52	87.0538
101	Oct_14	R060	H200	200	H	60	10626	118	115	8752	112	99	59	57.5	814646	56	49.5	573033	573.033	857.52	66.8245
102	Oct_14	R060	S200	200	S	60	12247	132	120	8744	130	84	66	60	992265	65	42	478843	478.843	857.52	55.8405
103	Oct_20	R060	Cont	0	TCM	60	12563	129	125	10958	120	117	64.5	62.5	1.05221e+06	60	58.5	857520	857.52	857.52	100
104	Oct_20	R060	Cont	0	TCM	60	12710	129	126	11160	120	119	64.5	63	1.06911e+06	60	59.5	887088	887.088	887.088	100
105	Oct_20	R060	S200	200	S	60	12426	128	125	9793	128	96	64	62.5	1.04405e+06	64	48	615806	615.806	887.088	69.4188
106	Oct_20	R060	H200	200	H	60	11506	124	119	7379	114	84	62	59.5	916657	57	42	419909	419.909	887.088	47.3356
107	Oct_20	R060	S025	25	S	60	13302	131	130	10891	121	115	65.5	65	1.15571e+06	60.5	57.5	835357	835.357	887.088	94.1685
